# Supplementary material for: Multiomics analysis reveals that chlorogenic acid alleviates heat stress-induced oxidative damage in prepubertal boar testes via the BLVRA-GPX3 pathway: in vivo and in vitro evidence
Source: J Anim Sci Biotechnol. 2026 Jan 13;17:7. doi: 10.1186/s40104-025-01336-0 (PMC12798073; doi:10.1186/s40104-025-01336-0)
Supplement: Supplementary file 3 — Additional file 3: Table S7 Correlation coefficient and P-value for the correlation analysis of seven metabolites and seven traits. [file 40104_2025_1336_MOESM3_ESM.xlsx]

## Sheet: ND_HSvsND_TN CorrData
OTU	Acetate	Cytidine	Glutamate	Glutamine	Glutathione	Glycine	Nicotinamide
Body weight	-0.0303953	0.261399	0.601826	0.510641	0.747724	-0.44985	0.224925
Ejaculation volume	-0.636364	0.284848	0.587879	0.721212	0.539394	-0.030303	0.357576
Motility	-0.854545	0.551515	0.418182	0.684848	0.50303	0.345455	-0.0787879
Sperm density	-0.745455	0.127273	0.490909	0.709091	0.418182	0.212121	0.187879
T-AOC	-0.842424	0.672727	0.454545	0.6	0.418182	0.648485	0.139394
Testes weight	-0.272727	0.309091	0.660606	0.612121	0.793939	-0.393939	0.418182
Testicular index	-0.721212	0.29697	0.321212	0.478788	0.333333	0.0909091	0.321212

## Sheet: ND_HSvsND_TNPvalueData
OTU	Acetate	Cytidine	Glutamate	Glutamine	Glutathione	Glycine	Nicotinamide
Body weight	0.933572	0.465685	0.065646	0.131502	0.0128997	0.192076	0.532122
Ejaculation volume	0.0479117	0.425038	0.0738777	0.0185732	0.107593	0.933773	0.310376
Motility	0.0016368	0.0984012	0.229113	0.0288828	0.138334	0.328227	0.828717
Sperm density	0.0133301	0.726057	0.149656	0.0216659	0.229113	0.556306	0.603218
T-AOC	0.00222003	0.0330412	0.186905	0.066688	0.229113	0.0425401	0.700932
Testes weight	0.445838	0.384841	0.0375884	0.0599721	0.00609992	0.259998	0.229113
Testicular index	0.0185732	0.404702	0.365468	0.161523	0.346594	0.802772	0.365468

## Sheet: CGA_HSvsND_HSCorrData
OTU	Acetate	Cytidine	Glutamate	Glutamine	Glutathione	Glycine	Nicotinamide
Body weight	-0.188451	0.589668	0.455929	0.480245	0.632222	0.686933	-0.784198
Ejaculation volume	0.381818	-0.515152	-0.490909	-0.309091	-0.284848	-0.818182	0.636364
Motility	-0.333333	0.69697	0.309091	0.381818	0.345455	0.6	-0.612121
Sperm density	-0.236364	0.490909	0.672727	0.648485	0.515152	0.781818	-0.660606
T-AOC	-0.175758	0.369697	0.466667	0.127273	0.00606061	0.90303	-0.50303
Testes weight	0.0909091	0.0909091	0.0545455	0.393939	0.721212	-0.0545455	-0.236364
testicular index	0.030303	-0.127273	-0.381818	0.00606061	0.309091	-0.406061	0.248485

## Sheet: CGA_HSvsND_HSPvalueData
OTU	Acetate	Cytidine	Glutamate	Glutamine	Glutathione	Glycine	Nicotinamide
Body weight	0.602095	0.0727859	0.185397	0.160067	0.0498461	0.0282056	0.00724549
Ejaculation volume	0.276255	0.127553	0.149656	0.384841	0.425038	0.00381492	0.0479117
Motility	0.346594	0.0250967	0.384841	0.276255	0.328227	0.066688	0.0599721
Sperm density	0.510885	0.149656	0.0330412	0.0425401	0.127553	0.00754701	0.0375884
T-AOC	0.627188	0.29305	0.173939	0.726057	0.986743	0.000343612	0.138334
Testes weight	0.802772	0.802772	0.881036	0.259998	0.0185732	0.881036	0.510885
testicular index	0.933773	0.726057	0.276255	0.986743	0.384841	0.244282	0.488776
