# Supplementary material for: Multiomics analysis reveals that chlorogenic acid alleviates heat stress-induced oxidative damage in prepubertal boar testes via the BLVRA-GPX3 pathway: in vivo and in vitro evidence
Source: J Anim Sci Biotechnol. 2026 Jan 13;17:7. doi: 10.1186/s40104-025-01336-0 (PMC12798073; doi:10.1186/s40104-025-01336-0)
Supplement: Supplementary file 4 — Additional file 4: Table S8 List of DEGs between different groups. [file 40104_2025_1336_MOESM4_ESM.xlsx]

## Sheet: RNA-seq_data_table
sample	library	raw_reads	raw_bases	clean_reads	clean_bases	error_rate	Q20	Q30	GC_pct
NT1	FRAS210237765-1r	44907522	6.74G	40634006	6.1G	0.03	96	90.28	45.62
NT2	FRAS210237766-1r	45223848	6.78G	42041156	6.31G	0.03	96.83	91.83	48.49
NT3	FRAS210237767-1r	43758264	6.56G	41569606	6.24G	0.03	96.59	91.27	47.61
NH1	FRAS210237768-1r	48109760	7.22G	44293060	6.64G	0.03	96.91	91.93	46.04
NH2	FRAS210237769-1r	47487156	7.12G	44560036	6.68G	0.03	96.49	91.18	44.04
NH3	FRAS210237770-1r	46179936	6.93G	44790606	6.72G	0.03	96.62	91.22	46.1
CH1	FRAS210237771-1r	46158032	6.92G	44309742	6.65G	0.03	96.68	91.43	44.66
CH2	FRAS210237772-1r	42674940	6.4G	41008778	6.15G	0.03	96.23	90.55	44.84
CH3	FRAS210237773-1r	46858608	7.03G	45024686	6.75G	0.03	96.5	91.15	48.1

## Sheet: ND_HSvsND_TN_deg_all
gene_id	NH1	NH2	NH3	NT1	NT2	NT3	ND_HS	ND_TN	log2FoldChange	pvalue	padj	gene_name	gene_chr	gene_start	gene_end	gene_strand	gene_length	gene_biotype	gene_description	tf_family	NH1_count	NH2_count	NH3_count	NT1_count	NT2_count	NT3_count	NH1_fpkm	NH2_fpkm	NH3_fpkm	NT1_fpkm	NT2_fpkm	NT3_fpkm
ENSSSCG00000028523	301.684915248573	369.737713066006	373.296046404048	1101.90744717224	927.757510638328	1774.43869353856	348.239558239542	1268.03455044971	-1.86433	8.85121525105741e-11	1.75793986101251e-06	HUS1	18	48522997	48538788	+	1922	protein_coding	HUS1 checkpoint clamp component [Source:NCBI gene (formerly Entrezgene);Acc:100192318]	-	321	368	429	1011	937	1679	10.3020208928181	12.777421357505	12.7323003185355	37.7678479963553	31.4654665270303	60.1765169110905
ENSSSCG00000028814	568.596179829866	276.298562753129	617.809307568471	1545.5042137391	2044.63101330645	1590.54808444046	487.568016717155	1726.89	-1.82387	1.11651116625595e-09	1.10875141365047e-05	SOD3	8	18796636	18802154	+	1712	protein_coding	superoxide dismutase 3 [Source:VGNC Symbol;Acc:VGNC:93335]	-	605	275	710	1418	2065	1505	21.7982882682218	10.7195786432555	23.6568847088969	59.4698629664084	77.851012167939	60.5567380527285
ENSSSCG00000022842	1639.06072334427	1031.84954162714	1919.55962323387	586.376069810745	232.681979722526	258.926432350772	1530.15662940176	359.328160628014	2.09110723216854	2.43901670665269e-09	1.61471036036097e-05	-	3	64878846	64880270	-	903	protein_coding	-	-	1744	1027	2206	538	235	245	119.132294801536	75.898199699826	139.354411877964	42.7778538740074	16.796859119269	18.6899469165804
ENSSSCG00000023338	1444.51624528678	852.004295326014	2459.9252288677	273.569504688656	356.448990213232	522.080235025639	1585.48192316017	384.032909975842	2.04578719953171	7.23269663625763e-09	3.59121469731782e-05	CHRNA6	17	11725375	11739747	-	6140	protein_coding	cholinergic receptor nicotinic alpha 6 subunit [Source:VGNC Symbol;Acc:VGNC:95723]	-	1537	848	2827	251	360	494	15.4410302433187	9.21671720721997	26.2639717344938	2.9351467354375	3.78426984717718	5.54227806982783
ENSSSCG00000012103	2.81949	7.03305432462511	11.3120014061833	190.735710440298	84.1615671336797	70.8084529285785	7.05484697334913	115.235243500852	-4.02234	1.26002625997443e-08	4.23994158795962e-05	-	X	6242306	6276639	-	1544	protein_coding	-	-	3	7	13	175	85	67	0.119851848312409	0.302551649695653	0.480284997884778	8.13795379938173	3.55319954166985	2.98921560325692
ENSSSCG00000008686	415.404151214547	335.577163489255	270.617879794077	998.365204361788	1306.97963078185	804.257204158929	340.533064832626	1036.53401310086	-1.60638	1.28088462452836e-08	4.23994158795962e-05	-	8	1054236	1061024	+	4398	protein_coding	chromosome 8 C4orf48 homolog [Source:VGNC Symbol;Acc:VGNC:86082]	-	442	334	311	916	1320	761	6.19923102752059	5.06803987336612	4.03374211047511	14.9542527256296	19.3716526813966	11.9195309481828
ENSSSCG00000028790	67.6676445417361	64.302210968001	73.9630861173521	214.713914038507	294.070416925916	320.223302050139	68.6443138756964	276.335877671521	-2.00878	5.77487651200298e-08	0.000163849746292702	ANKRD16	10	65109058	65122188	+	1758	protein_coding	ankyrin repeat domain 16 [Source:VGNC Symbol;Acc:VGNC:96005]	-	72	64	85	197	297	303	2.52629698012777	2.42946073592765	2.75805561925257	8.04584798066096	10.903992554537	11.8728092821124
ENSSSCG00000034846	134.395460687059	101.476926683877	221.889258352056	444.686684912238	522.79185231274	839.133009332707	152.587215240997	602.203848852561	-1.97892	6.65008496760873e-08	0.000165096671927096	-	AEMK02000695.1	14118	14844	-	632	protein_coding	-	-	143	101	255	408	528	794	13.9569247323805	10.6648088743533	23.0157995821805	46.351901191936	53.9218534764445	86.5432415405814
ENSSSCG00000039745	1975.51928926013	1339.2944878179	1380.93432550868	3164.0329566182	4119.9562452146	3519.28579480845	1565.2493675289	3601.09166554709	-1.20208	2.01687116123122e-07	0.000445078645924591	HMOX1	AEMK02000361.1	1951725	1963831	+	4616	protein_coding	heme oxygenase 1 [Source:VGNC Symbol;Acc:VGNC:98036]	-	2102	1333	1587	2903	4161	3330	28.0890912388607	19.2713939998888	19.6116480852055	45.1549850632711	58.1808260888456	49.6944819073745
ENSSSCG00000039962	1976.45911765654	1824.57523621703	1846.46669107084	3593.46078469521	3492.20996800574	4233.71137958038	1882.5003483148	3773.12737742711	-1.00309	3.68732855716848e-07	0.000682133243081786	HSPB1	3	10037936	10039915	-	1236	protein_coding	heat shock protein family B (small) member 1 [Source:NCBI gene (formerly Entrezgene);Acc:493184]	-	2103	1816	2122	3297	3527	4006	104.952207855862	98.0496741549051	97.9331838405373	191.524767436944	184.176814255445	223.265802770895
ENSSSCG00000040793	1643.75986532634	1067.01481325027	1688.09867138427	2537.32990802865	4707.10694298251	4255.90507378188	1466.29111665363	3833.44730826434	-1.38636	3.77798986652215e-07	0.000682133243081786	CTSD	2	1188549	1197635	-	2001	protein_coding	cathepsin D [Source:NCBI gene (formerly Entrezgene);Acc:494568]	-	1749	1062	1940	2328	4754	4027	53.9154827396858	35.4181774435749	55.3041352886691	83.5334377126273	153.341623299974	138.632250932618
ENSSSCG00000032241	50.7507334063021	79.3730416636263	86.1452414778572	131.880119790149	613.884372033899	425.907560152495	72.0896721825952	390.557350658847	-2.43785	4.19676241264327e-07	0.000694599152312567	GPNMB	9	92037423	92118040	+	3742	protein_coding	glycoprotein nmb [Source:VGNC Symbol;Acc:VGNC:88593]	-	54	79	99	121	620	403	0.890144994200551	1.40887378877899	1.50915683995962	2.32169974897411	10.6938939769539	7.41875445027307
ENSSSCG00000004017	1042.26969162202	543.554627088884	464.662211607836	1526.97560186776	2406.03068393931	2021.73985749807	683.495510106246	1984.91538110171	-1.53824	6.43201033451037e-07	0.000982662748105465	-	1	1509504	1521669	+	3261	protein_coding	FERM domain containing 1 [Source:VGNC Symbol;Acc:VGNC:88236]	-	1109	541	534	1401	2430	1913	20.977393484406	11.0712140534182	9.34100109961568	30.8469197588992	48.095389088089	40.4104703222758
ENSSSCG00000035511	755.622030716053	548.578237320759	792.71025238715	1294.82299430328	2257.51027135047	1660.29969478801	698.970173474654	1737.54432014725	-1.31359	9.55786880756661e-07	0.00135592023133629	C1QTNF1	12	3161359	3170076	-	3019	protein_coding	C1q and TNF related 1 [Source:VGNC Symbol;Acc:VGNC:85981]	-	804	546	911	1188	2280	1571	16.4272063653157	12.0691951891841	17.2130658003099	28.2538603918034	48.7438357482268	35.8461737771945
ENSSSCG00000014633	1284.74541789657	924.344282665015	1275.64569703574	1959.67318498089	3307.05452031165	2883.06656103227	1161.57846586578	2716.59808877494	-1.22563	1.33964530600498e-06	0.00173025179238119	CAVIN3	9	3378207	3379848	+	1167	protein_coding	caveolae associated protein 3 [Source:VGNC Symbol;Acc:VGNC:86218]	-	1367	920	1466	1798	3340	2728	72.2550882424704	52.6096911934974	71.6582304299114	110.622456593998	184.724108154743	161.028684032504
ENSSSCG00000000887	1218.95743014766	624.93711284526	933.67519298728	396.73027771582	315.85341077228	327.621200117304	925.856578660068	346.734962868468	1.41737189659207	1.47885700986683e-06	0.00173025179238119	-	AEMK02000183.1	10252	41541	+	7233	protein_coding	-	-	1297	622	1073	364	319	310	11.0609464109537	5.73879486312565	8.46221824560174	3.61332799471733	2.84655897309863	2.95238481244316
ENSSSCG00000040118	1501.84577746798	1297.09616187015	2096.20087596119	2733.51521019581	4612.05387892565	4464.10306224352	1631.71427176644	3936.55738378833	-1.2704	1.4810070223292e-06	0.00173025179238119	-	17	62537575	62543122	+	1851	protein_coding	-	-	1598	1291	2409	2508	4658	4224	53.2526388552828	46.5445252407921	74.2392107589428	97.2849322248775	162.420571075168	157.198075404136
novel.2328	1340.19529328494	1008.74093456052	788.359482615541	2349.86395262447	2467.4191211427	2171.81150400342	1045.76523682033	2329.6981925902	-1.15576	1.80720376060849e-06	0.00199404854941363	-	7	115363737	115370770	-	1035	-	- && Q24JY7.1 RecName: Full=Interferon alpha-inducible protein 27-like protein 2; AltName: Full=Interferon-stimulated gene 12b protein; Short=ISG12(b); Flags: Precursor && PF06140:Interferon-induced 6-16 family	-	1426	1004	906	2156	2492	2055	84.9865017425945	64.7354459791039	49.9333625626973	149.565998268737	155.401660813946	136.773263708789
ENSSSCG00000032501	331.759423933789	275.293840706754	326.307732870671	562.397866212536	931.71805497403	856.042490629084	311.120332503738	783.386137271883	-1.3322	2.39069637833241e-06	0.00247768416290736	-	3	41095242	41096700	+	933	protein_coding	-	-	353	274	375	516	941	810	23.3380109286919	19.5982683683424	22.9272828572254	39.709326864386	65.0962464774011	59.8043960592094
ENSSSCG00000007995	654.120563903449	576.710454619259	816.204409153839	1229.42789358089	1593.12895903636	1785.00711934879	682.345142558849	1535.85465732201	-1.17016	2.49502458376452e-06	0.00247768416290736	MCRIP2	3	41123040	41127917	-	1033	protein_coding	MAPK regulated corepressor interacting protein 2 [Source:HGNC Symbol;Acc:HGNC:14142]	-	696	574	938	1128	1609	1689	41.5603977543962	37.0817611468221	51.7971043604574	78.4031019307139	100.531853636721	112.631290945414
ENSSSCG00000040385	279.129033734661	110.519425101252	241.032645347136	429.427828077014	1011.91907777201	722.880325420115	210.227034727683	721.409077089712	-1.77826	3.80761558809658e-06	0.00360109777119934	RFNG	12	957127	960823	+	2292	protein_coding	RFNG O-fucosylpeptide 3-beta-N-acetylglucosaminyltransferase [Source:VGNC Symbol;Acc:VGNC:92240]	-	297	110	277	394	1022	684	7.99305153823802	3.20277812168472	6.89394986492633	12.3425835514851	28.7795666480325	20.5575437064496
ENSSSCG00000008004	767.839799869422	539.535738903384	618.679461522793	1145.50418098716	1509.95752798661	1552.50175152361	642.018333431866	1402.65448683246	-1.12743	5.00239109272183e-06	0.00451602224966129	ANTKMT	3	41057647	41062032	-	2782	protein_coding	adenine nucleotide translocase lysine methyltransferase [Source:VGNC Symbol;Acc:VGNC:85363]	-	817	537	711	1051	1525	1469	18.1149	12.8814852731261	14.5785872398922	27.125019410956	35.380232760248	36.3742798668881
ENSSSCG00000003153	65252.2855629547	77928.251360939	82910.0090756888	126846.876871216	132371.293060019	158478.829237388	75363.5153331941	139232.333056208	-0.885555	6.16407418025529e-06	0.00532281205626306	FTL	6	54227164	54232752	+	1494	protein_coding	ferritin light chain [Source:NCBI gene (formerly Entrezgene);Acc:397035]	-	69430	77562	95282	116382	133690	149955	2866.60164010316	3464.55278895619	3638.00450108631	5593.19146123148	5775.58917194032	6914.17054300974
ENSSSCG00000011524	359.014447429766	63.297488921626	87.8855493865008	26.1580402889551	16.8323134267359	1.05684258102356	170.065828579298	14.6823987655715	3.53506532516371	6.6414822898167e-06	0.00549610332325206	CHL1	13	56804555	57034188	+	7630	protein_coding	cell adhesion molecule L1 like [Source:HGNC Symbol;Acc:HGNC:1939]	-	382	63	101	24	17	1	3.08822974877436	0.551016739734049	0.755091881340294	0.22584535928844	0.143804458514764	0.00902828366313
ENSSSCG00000013573	1729.28424939992	1533.20584276827	1635.88943412496	2358.58329938746	4307.09196507655	3981.12600271575	1632.79317543105	3548.93375572658	-1.12009	6.93353707725943e-06	0.00550827919565798	TRAPPC5	2	71470445	71472549	-	772	protein_coding	trafficking protein particle complex 5 [Source:VGNC Symbol;Acc:VGNC:94377]	-	1840	1526	1880	2164	4350	3767	147.018267263221	131.912519267305	138.913199388213	201.263223106995	363.680423676797	336.130602312502
ENSSSCG00000017202	15428.2229555158	15307.9450985697	15498.3120804254	8757.49390507311	8801.31965001504	9383.70527690819	15411.4933781703	8980.83961066545	0.77908656762431	9.99870224898837e-06	0.00763785482181377	-	12	5632365	5634726	+	1640	protein_coding	-	-	16416	15236	17811	8035	8889	8879	617.439305343129	619.977455337458	619.508715491135	351.776238164745	349.829980493506	372.949424890747
ENSSSCG00000041163	115.598892758799	73.3447093853762	153.147095960635	11.9891017991044	28.7139464338437	12.6821109722827	114.030232701603	17.7950530684103	2.67595110051644	1.26204152208751e-05	0.00928348395191857	-	AEMK02000699.1	10776	44843	-	3611	lncRNA	-	-	123	73	176	11	29	12	2.10110811563797	1.34910003325143	2.78028	0.218720587615143	0.518344479051947	0.228919870450341
ENSSSCG00000037865	218.980016364229	324.52522097913	316.736039373131	518.80113239761	851.517032176053	750.358232526728	286.74709223883	706.892132366797	-1.30198	1.34063304718387e-05	0.00950939748218533	SOX18	17	62869870	62871748	-	1755	protein_coding	SRY-box transcription factor 18 [Source:VGNC Symbol;Acc:VGNC:95510]	HMG	233	323	364	476	860	710	8.18935273202007	12.2821439416376	11.8311572812278	19.4739611465456	31.6278228886268	27.8683311044297
ENSSSCG00000031280	1300.72250063559	830.905132352138	1258.24261794931	1950.9538382179	2453.55721596774	2738.27912743204	1129.95675031235	2380.93006053923	-1.07505	1.44202151774625e-05	0.00987585840136489	MRPL57	11	1321085	1321828	+	636	protein_coding	mitochondrial ribosomal protein L57 [Source:VGNC Symbol;Acc:VGNC:90378]	-	1384	827	1446	1790	2478	2591	134.230049922114	86.7755100800949	129.692	202.078627067199	251.473458172664	280.633835015764
novel.2749	20890.5055954682	12096.8534383552	23215.7075013053	38771.6652999584	32726.9679819943	51877.2317747035	18734.3555117096	41125.2883522187	-1.13432	1.61902913334055e-05	0.0103969178807258	-	AEMK02000489.1	48148	51932	+	3739	-	- && Q6CQE5.2 RecName: Full=Protein TAR1 && -	-	22228	12040	26680	35573	33053	49087	366.70404469475	214.891779904721	407.036471702959	683.108193482363	570.562712496441	904.358779917849
ENSSSCG00000035297	3979.23343041265	2412.33763334641	3033.35668476576	7470.30033918744	6773.52095013533	5136.2549437745	3141.64258284161	6460.02541103242	-1.03997	1.62280073663209e-05	0.0103969178807258	ISG12(A)	7	115356519	115363069	+	3500	protein_coding	putative ISG12(a) protein [Source:NCBI gene (formerly Entrezgene);Acc:100153902]	-	4234	2401	3486	6854	6841	4860	74.6197151014587	45.7796952187486	56.8149074297816	140.604921741136	126.15356091323	95.6528597541297
ENSSSCG00000024736	62.9685025596711	55.2597125506259	100.067704747006	141.689384898507	382.192528395298	310.711718820927	72.7653066191009	278.197877371577	-1.93346	1.74226502871311e-05	0.0105903681644487	ACP4	6	55537076	55541928	+	1522	protein_coding	acid phosphatase 4 [Source:VGNC Symbol;Acc:VGNC:85026]	-	67	55	115	130	386	294	2.71538195449454	2.41155304037496	4.31008815447393	6.13272043030562	16.3689423795514	13.3064562935654
ENSSSCG00000030575	222.739329949881	158.746083327253	416.803744120137	444.686684912238	1113.90309441635	1008.22782229648	266.09638579909	855.605867208354	-1.68412	1.75964024684964e-05	0.0105903681644487	TMEM158	13	28405187	28406074	-	888	protein_coding	transmembrane protein 158 [Source:VGNC Symbol;Acc:VGNC:99749]	-	237	158	479	408	1125	954	16.4628930740477	11.8738867513761	30.7698594590811	32.9891909384049	81.7687811854867	74.0056952135096
ENSSSCG00000041461	2170.06376731762	1102.18008487339	2267.62120496258	2735.69504688656	4457.59264983325	8677.73443278445	1846.62168571787	5290.34070983475	-1.51836	1.82053816641395e-05	0.0106346201538669	-	AEMK02000489.1	37959	44045	-	5438	lncRNA	-	-	2309	1097	2606	2510	4502	8211	26.1912066330253	13.4622051857749	27.3362018803443	33.1404945854841	53.4335778631997	104.012750922258
ENSSSCG00000003088	23664.8790216794	25616.3932943774	26697.1934725468	36120.9838840109	79029.6918106931	47948.9479010389	25326.1552628679	54366.541198581	-1.1021	2.42476708914794e-05	0.0128304442993922	APOE	6	51372259	51377794	+	3534	protein_coding	apolipoprotein E [Source:NCBI gene (formerly Entrezgene);Acc:397576]	-	25180	25496	30681	33141	79817	45370	439.501091354646	481.453431677125	495.22884260674	673.323125685243	1457.72909800647	884.365858331938
ENSSSCG00000002863	308.263714023464	174.821636069253	290.631420743478	510.081785634625	785.177914553035	641.503446681301	257.905590278732	645.587715622987	-1.32323	2.42945168249061e-05	0.0128304442993922	LRP3	6	42988468	43003256	+	5659	protein_coding	LDL receptor related protein 3 [Source:VGNC Symbol;Acc:VGNC:89819]	-	328	174	334	468	793	607	3.57523774780879	2.05191013052875	3.36674123274278	5.93786919627683	9.04443539853068	7.38888200039882
ENSSSCG00000005828	599.610516911495	520.446020022258	629.121308974654	948.228960474624	1386.1905174959	1253.41530109394	583.059281969469	1195.94492635482	-1.03637	2.44112931548787e-05	0.0128304442993922	EGFL7	AEMK02000682.1	1107088	1116145	-	4006	protein_coding	EGF like domain multiple 7 [Source:VGNC Symbol;Acc:VGNC:87584]	-	638	518	723	870	1400	1186	9.82382259284415	8.62914160949239	10.2950940235561	15.5931111613059	22.5561543839346	20.3940499148085
ENSSSCG00000003344	233.077442310424	235.104958851754	288.891112834834	426.158073040894	788.148322804812	643.617131843348	252.357837999004	619.307842563018	-1.29511	2.45484559376117e-05	0.0128304442993922	VWA1	6	63695170	63700287	+	2464	protein_coding	von Willebrand factor A domain containing 1 [Source:VGNC Symbol;Acc:VGNC:98679]	-	248	234	332	391	796	609	6.20842951041681	6.33758701463593	7.68599938173452	11.3935882664702	20.8506852248914	17.0257527796089
ENSSSCG00000041667	745.28391835551	371.747157158756	423.764975754712	721.525944637013	1864.42624603199	1744.8471012699	513.598683756326	1443.59976397963	-1.49103	2.69201858221803e-05	0.0137092771952391	CLDN5	14	51161032	51163482	-	2451	protein_coding	claudin 5 [Source:NCBI gene (formerly Entrezgene);Acc:396997]	-	793	370	487	662	1883	1651	19.9572479612303	10.0741217251345	11.3341411006341	19.3927386863775	49.5855319263347	46.4016576831191
ENSSSCG00000033383	0	0	0	22.8882852528358	15.8421773428103	36.9894903358246	0	25.2399843104902	-7.19441	2.81370558246762e-05	0.0139431767696794	AVPR1A	5	27824989	27832704	-	4737	protein_coding	arginine vasopressin receptor 1A [Source:VGNC Symbol;Acc:VGNC:85703]	-	0	0	0	21	16	35	0	0	0	0.318302740120213	0.218004051900339	0.508972588608585
novel.107	0	0	0	43.5967338149252	19.8027216785129	13.7389535533063	0	25.7128030155815	-7.22093	2.87835581066842e-05	0.0139431767696794	-	1	205877015	205885318	+	238	-	- && - && -	-	0	0	0	40	20	13	0	0	0	12.0672275306078	5.42376677443228	3.76266998548683
ENSSSCG00000029902	116.538721155212	43.2030479941257	74.8332400716739	205.994567275522	302.981641681247	304.370663334785	78.1916697403372	271.115624097185	-1.79288	3.11142117923971e-05	0.0147133181049714	C11orf80	2	5593245	5697799	-	2081	protein_coding	chromosome 2 C11orf80 homolog [Source:VGNC Symbol;Acc:VGNC:99599]	-	124	43	86	189	306	288	3.67553347276958	1.37893932358027	2.35737859605709	6.52099986523067	9.49067964075815	9.53345105848553
ENSSSCG00000015981	40.4126210457591	58.2738786897509	22.6240028123665	286.648524833133	129.707826994259	131.048480046921	40.4368341826255	182.468277291438	-2.1768	3.29972514418301e-05	0.0152408932764229	HOXD10	15	81917613	81920884	+	1880	protein_coding	homeobox D10 [Source:VGNC Symbol;Acc:VGNC:96351]	Homeobox	43	58	26	263	131	124	1.41085175765203	2.05882259373443	0.788893656100103	10.044362234719	4.49739894928855	4.54353177625562
ENSSSCG00000036438	33182.5211921538	27755.4465311098	40437.7945652422	83579.2983965932	54806.0125174522	57656.0470077403	33791.9207628353	65347.1193072619	-0.951432	3.7328901989631e-05	0.0168497573276377	GPX3	16	71980475	71989026	-	1526	protein_coding	glutathione peroxidase 3 [Source:VGNC Symbol;Acc:VGNC:98026]	-	35307	27625	46472	76684	55352	54555	1427.17444685833	1208.08233612326	1737.15989651714	3608.0678190989	2341.13658462036	2462.69007621029
ENSSSCG00000033326	9096.59904888144	6874.30824129786	7661.70556780336	12307.3579559534	16063.9678256096	13885.8546720686	7877.53761932755	14085.7268178772	-0.83842	4.207833950605e-05	0.0185647677700718	RPL37	16	25797096	25803541	-	4501	protein_coding	ribosomal protein L37 [Source:VGNC Symbol;Acc:VGNC:99728]	-	9679	6842	8805	11292	16224	13139	132.645418460757	101.443176115278	111.589495042875	180.130113972442	232.646697748463	201.086554843473
ENSSSCG00000016420	1955.78289293546	448.106032683257	1667.21497648055	525.340642469849	384.17280056315	422.737032409424	1357.03463403309	444.083491814141	1.61188706456391	4.3700474311304e-05	0.0185647677700718	INSIG1	18	2885611	2898767	-	8439	protein_coding	insulin induced 1 [Source:VGNC Symbol;Acc:VGNC:89150]	-	2081	446	1916	482	388	400	15.2107935042091	3.52689599681782	12.9511246354611	4.10091264782915	2.96748618922962	3.26511692616101
ENSSSCG00000031518	1024.41295209017	406.912428781882	790.969944478507	321.525911885074	263.376198324221	273.722228485102	740.765108450187	286.208112898132	1.37241721450177	4.40487355971262e-05	0.0185647677700718	STARD4	2	116235816	116257041	-	5969	protein_coding	StAR related lipid transfer domain containing 4 [Source:VGNC Symbol;Acc:VGNC:93534]	-	1090	405	909	295	266	259	11.2640792224187	4.52795628814794	8.68690894482125	3.54850077451824	2.87625923065638	2.9890137923551
ENSSSCG00000025138	53.5702185955411	25.1180511593754	115.730475924798	227.792934182984	321.794227275834	244.130636216442	64.8062485599048	264.572599225087	-2.02584	4.48672701758948e-05	0.0185647677700718	ZNF579	6	59701608	59706760	-	4198	protein_coding	zinc finger protein 579 [Source:VGNC Symbol;Acc:VGNC:98729]	zf-C2H2	57	25	133	209	325	231	0.837535450712916	0.397416922284496	1.80722477527091	3.57460714523282	4.99676464986109	3.7905242507805
ENSSSCG00000036027	147.553058236841	113.533591240377	158.368019686566	244.141709363581	538.63402965555	397.372810464859	139.818223054595	393.382849827997	-1.49212	4.7565418629756e-05	0.0191962122260979	TPRN	AEMK02000682.1	701685	709771	+	2561	protein_coding	taperin [Source:VGNC Symbol;Acc:VGNC:94351]	-	157	113	182	224	544	376	3.78147167066437	2.94454127437384	4.05382	6.28004718968922	13.7099947641409	10.1136518685984
ENSSSCG00000002866	73.3066149202141	27.1274952521254	50.4689293506638	99.1825694289549	349.518037625752	220.880099433924	50.3010131743344	223.193568829544	-2.14889	4.90461311035912e-05	0.0191962122260979	CEBPA	6	43083203	43085836	-	2634	protein_coding	CCAAT enhancer binding protein alpha [Source:VGNC Symbol;Acc:VGNC:86531]	TF_bZIP	78	27	58	91	353	209	1.82662589166793	0.68406406185662	1.25607388968453	2.48056201459666	8.6498166626263	5.4658819700393
ENSSSCG00000030696	160.710655786623	140.661086492502	219.278796489091	372.752074117611	522.79185231274	396.315967883835	173.550179589406	430.619964771395	-1.31024	4.9292927019334e-05	0.0191962122260979	SLC19A1	13	207986098	208007675	-	2349	protein_coding	solute carrier family 19 member 1 [Source:VGNC Symbol;Acc:VGNC:92961]	-	171	140	252	342	528	375	4.49038802310705	3.97734991170786	6.11956411097987	10.4536404010361	14.5077102584559	10.9970952026951
ENSSSCG00000032599	185.146194093361	135.637476260627	278.449265382973	473.024561891939	401.005113989886	768.324556404128	199.74431191232	547.451410761984	-1.45323	5.49721944908246e-05	0.0209962068227359	-	AEMK02000489.1	21	514	-	414	protein_coding	-	-	197	135	320	434	405	727	29.3519299496689	21.7611683445693	44.0912693710351	75.2686030248516	63.1397197327932	120.96613469135
ENSSSCG00000041875	306.384057230638	206.972741553253	592.574842893139	587.465988156118	1121.82418308775	1612.74177864195	368.64388055901	1107.34398329527	-1.58605	5.62343485935793e-05	0.02107302636636	-	AEMK02000489.1	1845	38799	+	1127	lncRNA	-	-	326	206	681	539	1133	1526	17.8428597269923	12.1980970856633	34.4687997417187	34.3391322555775	64.8864421380995	93.2739462623022
ENSSSCG00000005839	276.309548545422	191.901910857628	322.827117053384	465.395133474327	709.927572174686	693.288733151455	263.679525485478	622.870479600156	-1.23948	6.20572049916064e-05	0.0228244101544129	FBXW5	AEMK02000682.1	916730	921065	+	2452	protein_coding	F-box and WD repeat domain containing 5 [Source:VGNC Symbol;Acc:VGNC:88056]	-	294	191	371	427	717	656	7.39601259047601	5.19830410754176	8.63090643833448	12.503508003931	18.8732484704276	18.4294810984467
ENSSSCG00000032174	0	0	0	9.80926510835818	67.3292537069438	4.22737032409424	0	27.1219630464654	-7.3	6.61930857914422e-05	0.0239002752076369	-	15	103266	103844	+	579	protein_coding	-	-	0	0	0	9	68	4	0	0	0	1.11606223534378	7.58015902222902	0.475895021414037
ENSSSCG00000046518	0	0	0	2.17983669074626	30.6942186016949	46.5010735650366	0	26.4583762858259	-7.26331	6.78329515820335e-05	0.0239002752076369	-	14	48943546	48944712	+	294	IG_V_gene	-	-	0	0	0	2	31	44	0	0	0	0.488435400048412	6.80553592887098	10.3094401067551
ENSSSCG00000004142	232.137613914011	282.32689503138	203.616025311299	1413.62409394895	609.923827698196	301.200135591715	239.360178085563	774.916019079621	-1.69499	6.88310056359153e-05	0.0239002752076369	CITED2	1	25155664	25160279	+	4227	protein_coding	Cbp/p300 interacting transactivator with Glu/Asp rich carboxy-terminal domain 2 [Source:VGNC Symbol;Acc:VGNC:86712]	-	247	281	234	1297	616	285	3.60442076233788	4.43631988048108	3.15781420894576	22.0308977851503	9.40581499013447	4.64453613429367
ENSSSCG00000012840	1285.68524629299	1454.83752315102	1257.37246399499	1750.40886266925	4871.46953291417	2725.59701645976	1332.63174447967	3115.82513734773	-1.22551	6.97958794644248e-05	0.0239002752076369	CD151	2	525043	529583	+	1805	protein_coding	CD151 molecule [Source:VGNC Symbol;Acc:VGNC:96613]	-	1368	1448	1445	1606	4920	2579	46.7497904322591	53.5352872057275	45.6660666132866	63.8841031103763	175.928364049563	98.424647876914
ENSSSCG00000038718	599.610516911495	290.36467140238	721.357628132764	985.286184217311	1412.92419176189	1490.14803924322	537.110938815546	1296.11947174081	-1.27034	7.92501395236362e-05	0.026677746119982	ADRM1	17	61692945	61698146	+	1606	protein_coding	adhesion regulating molecule 1 [Source:HGNC Symbol;Acc:HGNC:15759]	-	638	289	829	904	1427	1410	24.5045039271069	12.0088406796473	29.4450268441693	40.4154442351391	57.3490726816108	60.4788195099947
ENSSSCG00000043997	505.627677270195	396.865208318131	368.945276632439	685.558639239699	909.935061127666	1086.43417329222	423.812720740255	893.975957886528	-1.077	8.1667396141324e-05	0.0270332692460473	-	14	40356813	40358622	+	1713	lncRNA	-	-	538	395	424	629	919	1028	19.3729469821687	15.3882245114156	14.1192444912325	26.364391357079	34.6263022894739	41.3395253190152
ENSSSCG00000021418	1433.23830452983	1079.07147780677	1475.78110652976	2261.58056664925	2322.85925288956	2652.67487836914	1329.36362962212	2412.37156596931	-0.859508	9.02159729406741e-05	0.0293734334192578	LSS	AEMK02000328.1	519609	554041	+	6210	protein_coding	lanosterol synthase [Source:VGNC Symbol;Acc:VGNC:96406]	-	1525	1074	1696	2075	2346	2510	15.1477811076971	11.5414789146012	15.5789151777657	23.9911445893344	24.3828448548367	27.8427325149278
ENSSSCG00000022430	2135.29011665034	2308.85126256979	1870.83100179185	1251.22626048835	1140.63676868234	1211.14	2104.99079367066	1201.00154234123	0.80953220286669	9.38346502287732e-05	0.0300588707773172	SLC30A5	16	47284718	47322347	+	4136	protein_coding	solute carrier family 30 member 5 [Source:VGNC Symbol;Acc:VGNC:93059]	-	2272	2298	2150	1148	1152	1146	33.8843043698246	37.0781686551859	29.652471339427	19.929014596366	17.9771116918127	19.0868307023055
ENSSSCG00000022256	48.8710766134761	31.1463834376255	49.598775396342	365.122645699999	157.431637344177	72.9221380906256	43.2054118158145	198.492140378267	-2.19801	9.5431768996201e-05	0.0300852438735484	DEPP1	14	91114441	91122191	+	7667	protein_coding	DEPP1 autophagy regulator [Source:VGNC Symbol;Acc:VGNC:87259]	-	52	31	57	335	159	69	0.418358558206455	0.269826755874578	0.424084458807913	3.1372115919374	1.33850386251511	0.619945285004311
ENSSSCG00000030033	26.315195099564	112.528869194002	20.883694903723	5.44959172686566	1.98027216785129	3.17052774307068	53.2425863990963	3.53346387926254	3.91913354822142	9.79107422170909e-05	0.0303844570495882	ACSM4	3	25296204	25327054	-	2389	protein_coding	acyl-CoA synthetase medium-chain family member 4 [Source:NCBI gene (formerly Entrezgene);Acc:100512595]	-	28	112	24	5	2	3	0.72295731913521	3.12860441778209	0.573057310159331	0.150272088336368	0.0540333399880654	0.0865037308702577
ENSSSCG00000013721	621.226570028994	611.875726242385	706.565010909293	914.441491768057	1814.9194418357	1339.01955015685	646.555769060224	1356.1268279202	-1.06873	0.000105973903420844	0.032380733782175	-	2	66303453	66328004	+	1814	protein_coding	WD repeat domain 83 opposite strand [Source:VGNC Symbol;Acc:VGNC:100882]	-	661	609	812	839	1833	1267	22.4768244685908	22.4041664830858	25.5341680022088	33.2084912867535	65.2188519959532	48.113734350081
ENSSSCG00000011435	217.100359571403	104.491092823002	261.916340250859	406.539542824178	610.913963782122	527.364447930756	194.502597548421	514.939318179019	-1.40342	0.000110202185429353	0.033162509163824	TWF2	13	34361292	34371842	-	4265	protein_coding	twinfilin actin binding protein 2 [Source:VGNC Symbol;Acc:VGNC:94596]	-	231	104	301	373	617	499	3.34090188561914	1.62728299117498	4.02578358836619	6.2793438265075	9.33714485062465	8.05955835181507
novel.2008	0	0	0	69.7547741038804	7.92108867140515	2.11368516204712	0	26.5965159791109	-7.26915	0.00011934028879775	0.0353763802360016	-	6	59707474	59712762	+	250	-	- && - && -	-	0	0	0	64	8	2	0	0	0	18.3808009746218	2.06537038770381	0.551086434797455
ENSSSCG00000036015	76.1261001094531	48.2266582260008	196.654793676724	232.152607564477	444.571101682614	467.124420812413	107.002517337393	381.282710019835	-1.83088	0.00012579426065932	0.0364735729671891	TSSC4	2	1643013	1645855	+	1455	protein_coding	tumor suppressing subtransferable candidate 4 [Source:HGNC Symbol;Acc:HGNC:12386]	-	81	48	226	213	449	442	3.43394079206027	2.20154225451588	8.86029967231858	10.510928392382	19.9173390051334	20.9261343797659
ENSSSCG00000031132	1062.00608794669	749.522646595762	994.585969789806	1374.38703351552	1972.35107917988	2122.13990269531	935.371568110753	1822.95933846357	-0.962556	0.000128291395064228	0.0364735729671891	SIVA1	AEMK02000452.1	3029790	3038173	+	2120	protein_coding	SIVA1 apoptosis inducing factor [Source:HGNC Symbol;Acc:HGNC:17712]	-	1130	746	1143	1261	1992	2008	32.8786032684946	23.4829010349761	30.7548302607791	42.7074550947047	60.6458993559256	65.2465543085667
ENSSSCG00000016743	2842.98089914933	1395.5589224149	2311.12890267867	3366.7577688576	5756.65119194369	4690.26737458256	2183.22290808097	4604.55877846128	-1.07654	0.000128550934379097	0.0364735729671891	OGDH	18	50609418	50684964	-	8669	protein_coding	oxoglutarate dehydrogenase [Source:VGNC Symbol;Acc:VGNC:98168]	-	3025	1389	2656	3089	5814	4438	21.5242066646647	10.6925680794241	17.4768046848253	25.5842902018898	43.2866515533437	35.265336221466
ENSSSCG00000032282	124.997176722929	75.3541534781262	53.949545167951	89.3733043205968	407.936066577365	547.444456970204	84.7669584563354	348.251275956055	-2.0393	0.00013452689227023	0.0376315296813948	ACP5	2	70206159	70208328	-	1469	protein_coding	acid phosphatase 5, tartrate resistant [Source:VGNC Symbol;Acc:VGNC:85027]	-	133	75	62	82	412	518	5.5847099511345	3.40712642563032	2.40753638150045	4.00789674076484	18.1018677615293	24.2905695392343
ENSSSCG00000029161	1773.45618403133	1374.45975944102	1264.33369562956	2395.64052313014	3003.08274254648	2562.84325898213	1470.74987970064	2653.85550821958	-0.851649	0.000136634758488136	0.0376903185879564	ADI1	3	131295257	131304337	+	1810	protein_coding	acireductone dioxygenase 1 [Source:VGNC Symbol;Acc:VGNC:85139]	-	1887	1368	1453	2198	3033	2425	64.3078666500839	50.4378195796338	45.7920413673881	87.1913858386973	108.153805005277	92.291754446397
ENSSSCG00000007978	203.002933625208	113.533591240377	241.902799301458	263.760239580298	1082.21873973073	463.953893069343	186.146441389014	603.310957460123	-1.69604	0.000141728843770366	0.0385599529605922	-	3	41482303	41487559	-	1253	protein_coding	-	-	216	113	278	242	1093	439	10.6334319817988	6.01833216573936	12.6560065204788	13.8671994583577	56.3011231484504	24.1347710371192
ENSSSCG00000035791	175.747910129231	92.4344282665015	243.643107210101	385.831094262088	595.071786439312	403.714	170.608481868611	461.539	-1.43442	0.000154202392043402	0.0413866717347838	SIX5	6	52095334	52099372	-	2850	protein_coding	SIX homeobox 5 [Source:VGNC Symbol;Acc:VGNC:92896]	Homeobox	187	92	280	354	601	382	4.04731981982984	2.15422840781795	5.60423239637104	8.91831626235764	13.6106096821271	9.23311482862403
ENSSSCG00000000093	62.0286741632581	47.2219361796258	52.2092372593074	164.577670151343	201.987761120831	136.332692952039	53.8199492007304	167.632708074738	-1.63904	0.000157392407263166	0.0416796080087164	DNAL4	5	9236654	9250336	+	2581	protein_coding	dynein axonemal light chain 4 [Source:VGNC Symbol;Acc:VGNC:87374]	-	66	47	60	151	204	129	1.57734505365203	1.21523042647446	1.32606926963448	4.20062	5.10140884215878	3.44295573851568
ENSSSCG00000010138	20.676224721086	14.0661086492502	40.0270818988023	102.452324465074	120.796602238929	113.082156169521	24.9231384230462	112.110360957841	-2.16413	0.000163966329310241	0.042217705204255	ZDHHC8	14	51503114	51517581	+	5375	protein_coding	zinc finger DHHC-type palmitoyltransferase 8 [Source:VGNC Symbol;Acc:VGNC:95130]	-	22	14	46	94	122	107	0.252473028432614	0.173819440792591	0.488182635989531	1.25566518285934	1.46497201918526	1.37130810519367
ENSSSCG00000027558	81.7650704879311	11.0519425101252	59.1704688938817	0	5.94081650355386	2.11368516204712	50.6624939639793	2.68483388853366	4.22031631275252	0.000165237378960276	0.042217705204255	GABBR2	1	240107465	240495907	-	5294	protein_coding	gamma-aminobutyric acid type B receptor subunit 2 [Source:VGNC Symbol;Acc:VGNC:88298]	-	87	11	68	0	6	2	1.01369217227737	0.138662022193075	0.732702951060978	0	0.0731501601236239	0.0260241044010887
ENSSSCG00000034058	1319.51906856385	841.957074862264	1546.26357682982	1749.31894432388	3280.32084604566	2820.71284875188	1235.91324008531	2616.78421304047	-1.08206	0.000167309298032506	0.042217705204255	ARHGDIA	12	1113355	1121311	+	5468	protein_coding	Rho GDP dissociation inhibitor alpha [Source:VGNC Symbol;Acc:VGNC:85483]	-	1404	838	1777	1605	3313	2669	15.8383296956401	10.2273776804006	18.5379577018245	21.075165711489	39.1057750460791	33.6240328839248
ENSSSCG00000003289	332.699252330202	192.906632904003	302.813576103983	526.430560815222	713.888116510389	583.377104725005	276.139820446063	607.898594016872	-1.13794	0.000167927028404217	0.042217705204255	ISOC2	6	59602100	59609640	-	1224	protein_coding	isochorismatase domain containing 2 [Source:VGNC Symbol;Acc:VGNC:89228]	-	354	192	348	483	721	552	17.8399084540313	10.4681175827471	16.2181305168091	28.332844639573	38.0190984868885	31.0661470596605
ENSSSCG00000027621	41.3524494421721	29.1369393448755	48.7286214420202	95.9128143928355	187.135719861947	151.128489086369	39.7393367430226	144.72567444705	-1.86314	0.00018253219601998	0.0443287022808199	NDUFA4L2	5	22535740	22549354	-	2422	protein_coding	NDUFA4 mitochondrial complex associated like 2 [Source:VGNC Symbol;Acc:VGNC:90636]	-	44	29	56	88	189	143	1.12059663734542	0.799047579731777	1.31891513870004	2.60875323494065	5.03657879949449	4.06716351032391
ENSSSCG00000031037	14.097425946195	15.0708306956252	2.61046186296537	102.452324465074	54.4574846159104	69.751610347555	10.5929061682619	75.5538064761799	-2.842	0.000182953448777045	0.0443287022808199	-	14	48800265	49004253	+	475	protein_coding	-	-	15	15	3	94	55	66	1.94790793467746	2.10739735547408	0.360272082623853	14.2088428586715	7.47337969234932	9.5715012359558
ENSSSCG00000048149	0.939828396413001	0	0	30.5177136704477	13.861905174959	32.7621200117304	0.313276132137667	25.713912952379	-6.25915	0.000183019666030272	0.0443287022808199	-	15	125817842	125845714	+	4060	lncRNA	-	-	1	0	0	28	14	31	0.0151930421834449	0	0	0.49517244004908	0.222561464192221	0.525975353408901
ENSSSCG00000023498	1320.45889696027	512.408243651258	1727.25559932875	1985.83122526984	3927.86984493303	3053.21821657706	1186.70757998009	2988.97309559331	-1.33244	0.0001888562444018	0.045191251446556	HSPB6	6	45181443	45183998	-	1455	protein_coding	heat shock protein family B (small) member 6 [Source:VGNC Symbol;Acc:VGNC:96628]	-	1405	510	1985	1822	3967	2889	59.5640347264775	23.3913864542312	77.821658626338	89.9103827742724	175.973460653373	136.777380595348
ENSSSCG00000037202	0	0	0	35.9673053973133	10.8914969231821	13.7389535533063	0	20.1992519579339	-6.87244	0.000191611118509458	0.0453046241037661	CACNG4	12	13391078	13452174	+	1020	protein_coding	calcium voltage-gated channel auxiliary subunit gamma 4 [Source:VGNC Symbol;Acc:VGNC:86127]	-	0	0	0	33	11	13	0	0	0	2.32294129964201	0.696050069385476	0.877956329946926
ENSSSCG00000044105	0	0	0	21.7983669074626	13.861905174959	22.1936942014948	0	19.2846554279721	-6.80612	0.000207525601325392	0.0484901878579247	-	1	128682961	128684931	-	1578	protein_coding	-	-	0	0	0	20	14	21	0	0	0	0.910012722523657	0.57262328556427	0.916731236592725
ENSSSCG00000033033	986.819816233651	470.209917703508	860.58226082425	982.016429181191	2630.79157499043	1954.10193231256	772.537331587136	1855.63664549473	-1.26413	0.00024708796942774	0.05706295535819	TOLLIP	2	851514	864494	-	1672	protein_coding	toll interacting protein [Source:VGNC Symbol;Acc:VGNC:94301]	-	1050	468	989	901	2657	1849	38.7368055191541	18.6792038326112	33.7413910714953	38.6912699941459	102.565959930641	76.1781412933983
ENSSSCG00000032320	0	0	0	19.6185302167164	21.7829938463642	14.7957961343298	0	18.7324400658035	-6.76476	0.000250672119861563	0.0572252755467875	TCIM	17	9441766	9442086	+	321	protein_coding	transcriptional and immune response regulator [Source:VGNC Symbol;Acc:VGNC:95587]	-	0	0	0	18	22	14	0	0	0	4.02616843778224	4.42349576805723	3.00436529874002
ENSSSCG00000000971	173.868253336405	89.4202621273764	177.511406681645	276.839259724775	476.255456368234	384.690699492576	146.933307381809	379.261805195195	-1.3671	0.000256301794840528	0.0577464297250242	HDAC10	5	439805	445340	+	2847	protein_coding	histone deacetylase 10 [Source:VGNC Symbol;Acc:VGNC:88811]	-	185	89	204	254	481	364	4.00825218966824	2.08617780593998	4.08738611477009	6.40576078925451	10.9044954830253	8.80731745110088
ENSSSCG00000013569	122.17769153369	102.481648730252	164.459097366818	347.683952174029	295.060553009842	288.518024619432	129.70614587692	310.420843267767	-1.25747	0.000258770064222706	0.0577464297250242	PEX11G	2	71635487	71652903	+	4672	protein_coding	peroxisomal biosis factor 11 gamma [Source:VGNC Symbol;Acc:VGNC:91322]	-	130	102	189	319	298	273	1.71637150351503	1.45695493539839	2.30760746415214	4.90244032843968	4.11681543995971	4.02521930382345
ENSSSCG00000007998	79.8854136951051	46.2172141332507	102.678166609971	177.65669029582	309.912594268726	201.857	76.2602648127757	229.808739180016	-1.5897	0.000276439152570151	0.0610039778799529	RHBDL1	3	41096883	41099587	-	1567	protein_coding	rhomboid like 1 [Source:VGNC Symbol;Acc:VGNC:92277]	-	85	46	118	163	313	191	3.3459597048544	1.95901434661173	4.29552227846563	7.46866663724314	12.8920894095264	8.39641903687891
ENSSSCG00000035417	89.2836976592351	13.0613866028752	67.0018544827778	162.397833460597	288.129600422362	236.732738149277	56.4489795816294	229.086724010745	-2.01881	0.000286583329271074	0.0625475989302506	TMEM238	6	59554323	59554859	-	537	protein_coding	transmembrane protein 238 [Source:VGNC Symbol;Acc:VGNC:94149]	-	95	13	77	149	291	224	10.9123954751484	1.61554049286809	8.1793615282231	19.9221612053266	34.9757206018278	28.7344882203515
ENSSSCG00000006031	63.9083309560841	60.283322782501	36.5464660815152	5.44959172686566	7.92108867140515	8.45474064818848	53.5793732733667	7.27514034881976	2.87815095580077	0.000312407649882853	0.0671205554359346	TMEM74	4	28722273	28731093	+	7198	protein_coding	transmembrane protein 74 [Source:VGNC Symbol;Acc:VGNC:94207]	-	68	60	42	5	8	8	0.582730631565083	0.556273266935364	0.332843755133179	0.0498749679126956	0.0717341757329749	0.0765610495689713
ENSSSCG00000034153	325.180625158898	266.251342289379	364.59450686083	491.553173763282	862.408529099235	653.12871507256	318.675491436369	669.030139311693	-1.06982	0.000315288014925754	0.0671205554359346	TAF6	3	8017674	8026972	-	6485	protein_coding	TATA-box binding protein associated factor 6 [Source:VGNC Symbol;Acc:VGNC:93719]	-	346	265	419	451	871	618	3.29106830186832	2.72699709195888	3.68558988662104	4.99333873816647	8.66874329071907	6.56459939677771
ENSSSCG00000010456	1421.96036377287	1664.8244308434	1313.9324710259	842.50688097343	910.925197211592	778.892982214364	1466.90575521406	844.108353466462	0.797040767393364	0.000322874249197908	0.0671205554359346	PANK1	14	101409253	101512545	-	7445	protein_coding	pantothenate kinase 1 [Source:HGNC Symbol;Acc:HGNC:8598]	-	1513	1657	1510	773	920	737	12.5355964625415	14.8527	11.5695165104974	7.45485600307604	7.97574192699592	6.81918573616059
ENSSSCG00000046947	0	0	0.87015395432179	21.7983669074626	28.7139464338437	19.0231664584241	0.290051318107263	23.1784932665768	-6.11039	0.000323064819540124	0.0671205554359346	-	1	269575594	269610052	+	11676	lncRNA	-	-	0	0	1	20	29	18	0	0	0.00488549843685994	0.122987330947442	0.160306775767093	0.10619599848358
ENSSSCG00000006391	5216.98742848857	3356.77635693893	6358.21494422932	2320.4361572994	3036.74736939995	2610.40117512819	4977.32624321894	2655.86156727585	0.906221872861467	0.000324433478769937	0.0671205554359346	ATP1A4	4	90291344	90396160	-	12042	protein_coding	ATPase Na+/K+ transporting subunit alpha 2 [Source:NCBI gene (formerly Entrezgene);Acc:396828]	-	5551	3341	7307	2129	3067	2470	28.4343550299642	18.5151243879947	34.6133353034638	12.6940880339936	16.4385353841959	14.129541333974
ENSSSCG00000003986	0	0	0	32.6975503611939	20.7928577624385	4.22737032409424	0	19.2392594825756	-6.80284	0.000356654995960681	0.0715927524568462	-	6	62268503	62282948	-	2624	protein_coding	-	zf-C2H2	0	0	0	30	21	4	0	0	0	0.820884189867948	0.516539373830269	0.105008848094027
ENSSSCG00000047706	0	0	0	22.8882852528358	11.8816330071077	19.0231664584241	0	17.9310282394559	-6.70097	0.000357521250505669	0.0715927524568462	-	7	11242234	11245363	-	2275	lncRNA	-	-	0	0	0	21	12	18	0	0	0	0.662769265911845	0.340445668302826	0.545030539909571
ENSSSCG00000025783	61.0888457668451	0	61.7809307568471	0	0.990136083925643	1.05684258102356	40.9565921745641	0.682326221649734	5.89236220143799	0.000360888304840011	0.0715927524568462	ENTPD3	13	24624417	24659639	+	3308	protein_coding	ectonucleoside triphosphate diphosphohydrolase 3 [Source:VGNC Symbol;Acc:VGNC:87715]	-	65	0	71	0	1	1	1.21204468930203	0	1.22432244926334	0	0.0195111319878308	0.0208240037332775
ENSSSCG00000005914	211.461389192925	155.731917188128	209.707102991551	319.346075194327	472.294912032532	475.579161460602	192.300136457535	422.406716229154	-1.1349	0.000363224954592565	0.0715927524568462	SHARPIN	4	600698	605702	+	1660	protein_coding	SHANK associated RH domain interactor [Source:VGNC Symbol;Acc:VGNC:98317]	-	225	155	241	293	477	450	8.36074941841983	6.23121005207948	8.28155555388866	12.6731332020995	18.5463417721144	18.6738626249138
ENSSSCG00000004150	462.395571035197	710.338486787136	465.532365562158	291.008198214626	224.760891051121	265.267487836914	546.08880779483	260.345525700887	1.06866029580707	0.000367552358989198	0.0715927524568462	-	1	26001398	26011454	-	3537	protein_coding	heme binding protein 2 [Source:VGNC Symbol;Acc:VGNC:103106]	-	492	707	535	267	227	251	8.58026735150548	13.3393029290752	8.62822947853987	5.42001725091889	4.14227344862141	4.88841868582702
ENSSSCG00000010573	25.375366703151	27.1274952521254	52.2092372593074	100.272487774328	120.796602238929	166.981127801722	34.9040330715279	129.350072604993	-1.88668	0.000370444018278707	0.0715927524568462	HPS6	14	113081981	113084534	+	2552	pseudogene	HPS6 biosis of lysosomal organelles complex 2 subunit 3 [Source:NCBI gene (formerly Entrezgene);Acc:100049675]	-	27	27	60	92	122	158	0.652610221061611	0.706044176696841	1.3411382386076	2.58840139116564	3.08551120811943	4.26487346679065
ENSSSCG00000017635	133.455632290646	76.3588755245012	194.914485768081	406.539542824178	321.794227275834	319.166459469115	134.909664527743	349.166743189709	-1.36985	0.000371283092646652	0.0715927524568462	MKS1	12	34499141	34512187	-	2297	protein_coding	MKS transition zone complex subunit 1 [Source:VGNC Symbol;Acc:VGNC:96589]	-	142	76	224	373	325	302	3.81327500200246	2.20801174089724	5.5627557090666	11.6592953504808	9.13209316504869	9.05681885659727
ENSSSCG00000039007	35.713479063694	30.1416613912505	30.4553884012626	116.621262954925	128.717690910334	91.9453045490497	32.1035096187357	112.428086138103	-1.80838	0.000390361732671881	0.074547830505733	-	2	71433419	71436568	+	1867	protein_coding	C-type lectin domain family 4 member G [Source:VGNC Symbol;Acc:VGNC:86756]	-	38	30	35	107	130	87	1.25548074347182	1.07232323926105	1.06936678693475	4.11494397823325	4.4941441885628	3.2099973103494
ENSSSCG00000012034	213.341045985751	286.34578321688	324.567424962028	97.0027327382087	94.0629279729361	141.616905857157	274.751418054886	110.894188856101	1.30938160805288	0.000403821180165081	0.0757302404587294	TIAM1	13	194745850	195234325	-	8183	protein_coding	TIAM Rac1 associated GEF 1 [Source:VGNC Symbol;Acc:VGNC:96601]	-	227	285	373	89	95	134	1.71113424625522	2.32424063707119	2.60015504659583	0.780911687502551	0.749305674996419	1.12803345751648
ENSSSCG00000036876	181.386880507709	161.760249466378	151.406788051991	288.82836152388	382.192528395298	402.657023369976	164.851306008693	357.892637763051	-1.11875	0.000406793309463579	0.0757302404587294	THAP3	6	67455277	67463399	+	2108	protein_coding	THAP domain containing 3 [Source:VGNC Symbol;Acc:VGNC:93942]	THAP	193	161	174	265	386	381	5.64751612623518	5.09687579885769	4.70848950488005	9.02609156019255	11.8185627617065	12.4504228924235
ENSSSCG00000002852	33.833822270868	59.278600736126	34.8061581728716	178.746608641194	137.628915665664	109.91162842645	42.6395270599552	142.095717577769	-1.73875	0.000407992333169732	0.0757302404587294	PLEKHF1	6	39786199	39797585	+	4978	protein_coding	pleckstrin homology and FYVE domain containing 1 [Source:VGNC Symbol;Acc:VGNC:91540]	-	36	59	40	164	139	104	0.446085786567358	0.790944300082511	0.458361428274622	2.36544809649801	1.80222029360957	1.4391570213674
ENSSSCG00000013887	101278.727482654	116655.262638464	129660.770579536	156912.274428334	239495.106116019	191609.787309896	115864.920233551	196005.722618083	-0.758453	0.000412503777568356	0.0758586807989362	INSL3	2	59929581	59931343	+	888	protein_coding	insulin like 3 [Source:NCBI gene (formerly Entrezgene);Acc:397024]	-	107763	116107	149009	143967	241881	181304	7485.61496345402	8725.57828507611	9571.99579987102	11640.5756172288	17580.724055046	14064.4953511427
ENSSSCG00000028794	3665.3307460107	3339.69608215055	3987.04541870244	4929.70067612267	7775.53866706808	6140.25539574688	3664.0240822879	6281.83157964588	-0.777762	0.000447192505664271	0.0814833977522759	-	6	49360795	49398745	+	6370	protein_coding	branched chain keto acid dehydrogenase E1 subunit alpha [Source:NCBI gene (formerly Entrezgene);Acc:100142666]	-	3900	3324	4582	4523	7853	5810	37.7655619988488	34.8233352648668	41.031615605792	50.9813841788992	79.569042654229	62.8299094617978
ENSSSCG00000032474	1803.53069271655	627.951278984385	1164.26599088255	708.446924492535	358.429262381083	430.134930476589	1198.5826541945	499.003705783402	1.26466450226951	0.000452705090655009	0.0817379618681739	CXCL10	8	71693339	71695948	-	1437	protein_coding	C-X-C motif chemokine ligand 10 [Source:VGNC Symbol;Acc:VGNC:87101]	-	1919	625	1338	650	362	407	82.3737777850556	29.0249867736659	53.1131807264184	32.4773851597952	16.2592223457894	19.510453980738
ENSSSCG00000031170	1902.21267433991	1864.76411807203	1553.22480846439	1024.52324465074	954.49118490432	1162.52683912592	1773.40053362545	1047.18042289366	0.759981390549021	0.000461952386478876	0.0826561833140266	TMEM123	9	33084822	33160311	-	3741	protein_coding	transmembrane protein 123 [Source:VGNC Symbol;Acc:VGNC:94072]	-	2024	1856	1785	940	964	1100	33.372871574426	33.1084649128744	27.2178287494163	18.0411664203928	16.6317249210311	20.2551148849639
ENSSSCG00000030408	0	0	0	15.2588568352238	23.7632660142154	12.6821109722827	0	17.2347446072407	-6.64487	0.00046731118658581	0.0828684596141141	-	10	33865838	33933455	+	5893	protein_coding	DExD/H-box helicase 58 [Source:VGNC Symbol;Acc:VGNC:95905]	-	0	0	0	14	24	12	0	0	0	0.170575267826172	0.262858949733219	0.140273146478226
ENSSSCG00000008994	365.593246204657	357.681048509506	442.038208795469	231.062689219104	136.638779581739	159.583229734558	388.437501169877	175.761566178467	1.14517281747912	0.000489066175570113	0.0859587903805134	RBM46	8	74311884	74382516	-	4806	protein_coding	RNA binding motif protein 46 [Source:VGNC Symbol;Acc:VGNC:92157]	-	389	356	508	212	138	151	4.9927131173537	4.94327774740834	6.02952237044914	3.16720782503302	1.85328959570801	2.16432718618435
ENSSSCG00000016956	171.048768147166	120.566645565002	269.747725839755	435.967338149252	484.17654503964	386.804384654623	187.121046517308	435.649422614505	-1.21774	0.000495653710994783	0.0859755358829609	MAST4	16	44972826	45561352	+	11720	protein_coding	microtubule associated serine/threonine kinase family member 4 [Source:VGNC Symbol;Acc:VGNC:90037]	-	182	120	310	400	489	366	0.957887604965112	0.683285831979651	1.50881866229699	2.45051207532821	2.69295573695383	2.15121197883819
ENSSSCG00000006082	7087.24593735044	5945.94507044735	6935.12701594466	4540.59982682446	3720.93140339257	4207.29031505479	6656.10600791415	4156.27384842394	0.679455600548456	0.000501162571953933	0.0859755358829609	MATN2	4	38743977	38915088	-	6268	protein_coding	matrilin 2 [Source:VGNC Symbol;Acc:VGNC:90043]	-	7541	5918	7970	4166	3758	3981	74.2114180420794	63.0078636046098	72.5324418630744	47.7215724091333	38.6968626206073	43.7514976254122
ENSSSCG00000008687	334.578909123028	321.511054840005	517.741602821465	529.700315851342	1075.28778714325	941.646739691992	391.277188928166	848.878280895527	-1.11704	0.000502148036978172	0.0859755358829609	MXD4	8	1203172	1216725	-	3231	protein_coding	MAX dimerization protein 4 [Source:VGNC Symbol;Acc:VGNC:90493]	bHLH	356	320	595	486	1086	891	6.79647646247723	6.60939643107521	10.504683519196	10.8000005726582	21.6940598986995	18.9963638735892
ENSSSCG00000023423	399.427068475526	172.812191976503	299.332960286696	523.160805779103	838.64526308502	615.082382155712	290.524073579575	658.962817006612	-1.1812	0.000510257858769603	0.0861707141904135	UBALD2	12	5203192	5208679	-	1567	protein_coding	UBA like domain containing 2 [Source:VGNC Symbol;Acc:VGNC:94633]	-	425	172	344	480	847	582	16.729798524272	7.32501016559168	12.5225395236625	21.9936195452559	34.8869000954278	25.5848998924792
ENSSSCG00000032010	2577.00946296445	2381.19124990879	2404.23537579111	4014.16926600924	3567.46031038409	4083.63973307504	2454.14536288811	3888.42310315612	-0.66393	0.000512992980289736	0.0861707141904135	RNH1	2	281924	290079	-	5525	protein_coding	ribonuclease/angiogenin inhibitor 1 [Source:VGNC Symbol;Acc:VGNC:100852]	-	2742	2370	2763	3683	3603	3864	30.6130037951211	28.6262753897429	28.5267021440489	47.862337379477	42.0900990209097	48.1764249786735
ENSSSCG00000004433	0	0	0	59.9455089955222	1.98027216785129	3.17052774307068	0	21.6987696354814	-6.9753	0.000518365259457713	0.0861707141904135	HS3ST5	1	79955657	80243797	-	3352	protein_coding	heparan sulfate-glucosamine 3-sulfotransferase 5 [Source:VGNC Symbol;Acc:VGNC:88979]	-	0	0	0	55	2	3	0	0	0	1.17810268776593	0.0385100385535466	0.0616519728666604
ENSSSCG00000006305	0	0	0	33.7874687065671	0.990136083925643	25.3642219445654	0	20.0472755783527	-6.86134	0.000520642752270763	0.0861707141904135	ADCY10	4	83098285	83204453	+	5024	protein_coding	adenylate cyclase 10 [Source:VGNC Symbol;Acc:VGNC:97867]	-	0	0	0	31	1	24	0	0	0	0.44303346298181	0.0128468998040892	0.329072313772366
ENSSSCG00000028530	140.034431065537	153.722473095377	242.772953255779	328.065421957312	485.166681123565	399.486495626906	178.843285805565	404.239532902594	-1.17572	0.000549291509330831	0.0901609807175177	TMEM52	6	63969440	63974286	-	3988	protein_coding	transmembrane protein 52 [Source:VGNC Symbol;Acc:VGNC:94188]	-	149	153	279	301	490	378	2.30463363551985	2.56026584435103	3.99072699345755	5.41920791021617	7.93028687605683	6.52929640024568
ENSSSCG00000007281	620.286741632581	300.41189186613	533.404373999257	842.50688097343	1107.9622779128	1007.17097971545	484.701002499323	985.880046200559	-1.02393	0.000560158514620861	0.0906440010927605	MAP1LC3A	17	37957507	37959505	+	1283	protein_coding	microtubule associated protein 1 light chain 3 alpha [Source:VGNC Symbol;Acc:VGNC:96408]	-	660	299	613	773	1119	953	31.7313139787677	15.5522530221463	27.2544098877631	43.2590825743578	56.2926116484939	51.1677097001145
ENSSSCG00000016443	348.676335069223	372.751879205131	327.177886824993	526.430560815222	812.901724902953	672.151881530984	349.535367033116	670.494722416386	-0.940299	0.000561362073128722	0.0906440010927605	TMEM176A	18	6337834	6342555	-	1741	protein_coding	transmembrane protein 176A [Source:VGNC Symbol;Acc:VGNC:94112]	-	371	371	376	483	821	636	13.1445558410314	14.220796437619	12.3194704109937	19.9192428712449	30.4363348704916	25.1644868273393
ENSSSCG00000038089	1086.44162625343	644.026831726385	1038.0936675059	1230.51781192627	2172.35856813286	2060.84303299594	922.85404182857	1821.23980435169	-0.980603	0.000588194850962399	0.0942107897980984	COL18A1	13	207907857	207985181	+	10325	protein_coding	collagen type XVIII alpha 1 chain [Source:VGNC Symbol;Acc:VGNC:86869]	-	1156	641	1193	1129	2194	1950	6.90619045637704	4.14301733532184	6.59103090947124	7.85106094898156	13.7149595357814	13.0099097803273
ENSSSCG00000028567	0	0	0	9.80926510835818	18.8125855945872	21.1368516204712	0	16.5862341078055	-6.58942	0.000619629016331744	0.0980793091652818	BTNL9	2	57728523	57745246	-	2277	protein_coding	butyrophilin like 9 [Source:VGNC Symbol;Acc:VGNC:85917]	-	0	0	0	9	19	20	0	0	0	0.283794481451054	0.538565510627641	0.605057570045515
ENSSSCG00000032693	644.722279939319	562.644345970009	599.536074527713	839.237125937311	1273.31500392838	1147.73104299159	602.30090014568	1086.76105761909	-0.851598	0.000622224105272922	0.0980793091652818	MAPK12	5	429645	439775	+	5638	protein_coding	mitogen-activated protein kinase 12 [Source:VGNC Symbol;Acc:VGNC:89998]	-	686	560	689	770	1286	1086	7.50533050153306	6.62844621681572	6.97103262626945	9.80596	14.721900045379	13.2688867548341
ENSSSCG00000039681	487.770937738348	389.832153993506	415.933590165815	615.803865135819	915.87587763122	906.770934518214	431.17889396589	812.816892428418	-0.914755	0.000628331066000557	0.0982620732428115	B9D1	12	60162707	60171961	+	1620	protein_coding	B9 domain containing 1 [Source:VGNC Symbol;Acc:VGNC:85737]	-	519	388	478	565	925	858	19.7616462385334	15.9832647166203	16.8312297036514	25.041359352482	36.8531560305947	36.4839630444612
ENSSSCG00000034036	0	0	0	10.8991834537313	9.90136083925643	29.5915922686597	0	16.7973788538825	-6.60703	0.000650337546211221	0.0997797035789295	-	AEMK02000682.1	1396622	1416492	+	3142	protein_coding	-	-	0	0	0	10	10	28	0	0	0	0.228516880353649	0.205419556383654	0.613877314382907
ENSSSCG00000033413	174.808081732818	121.571367611377	207.966795082908	213.623995693134	520.811580144888	546.38761438918	168.115414809034	426.941063409068	-1.34404	0.000652596576177371	0.0997797035789295	NRTN	2	73173170	73188395	-	2339	protein_coding	neurturin [Source:VGNC Symbol;Acc:VGNC:90903]	-	186	121	239	196	526	517	4.90516363200096	3.45226344608445	5.82868578878052	6.01658860461515	14.5145471346222	15.2261482893482
ENSSSCG00000025858	339.278051105093	118.557201472252	410.712666439885	325.885585266566	1183.21262029114	1014.56887778262	289.515973005743	841.222361113443	-1.53827	0.000656201299099008	0.0997797035789295	ELN	3	11214073	11244897	+	2376	protein_coding	elastin [Source:VGNC Symbol;Acc:VGNC:87655]	-	361	118	472	299	1195	960	9.37198409368176	3.31424303519422	11.331790253124	9.03543818953192	32.4615637271946	27.8326482220937
ENSSSCG00000025560	13.157597549782	15.0708306956252	69.6123163457432	235.422362600596	113.865649651449	107.797943264403	32.6135815303835	152.361985172149	-2.2183	0.000662613567504674	0.0997797035789295	PGLYRP2	2	62134530	62140243	+	2846	protein_coding	peptidoglycan recognition protein 2 [Source:VGNC Symbol;Acc:VGNC:100323]	-	14	15	80	216	115	102	0.303433772911809	0.351726543868654	1.60345972589674	5.44933268529064	2.60801996866148	2.46885173705817
ENSSSCG00000010764	2.81949	0	3.48061581728716	29.4277953250745	24.7534020981411	45.4442309840131	2.10003366884205	33.2084761357429	-3.96191	0.000663154970667071	0.0997797035789295	LRRC27	14	140599384	140627797	+	3395	protein_coding	leucine rich repeat containing 27 [Source:HGNC Symbol;Acc:HGNC:29346]	-	3	0	4	27	25	43	0.0545069966993694	0	0.0672083413829475	0.571016230572061	0.475278531780148	0.872485887197739
ENSSSCG00000017754	496.229393306065	193.911354950378	435.076977160895	780.381535287162	708.937436090761	975.465702284746	375.072575139113	821.59489122089	-1.13054	0.000783384535653404	0.116983460621145	-	12	44140471	44173634	+	5043	protein_coding	galectin 9 [Source:NCBI gene (formerly Entrezgene);Acc:396972]	-	528	193	500	716	716	923	6.45826307114955	2.55397782488051	5.6556692195892	10.1940913594875	9.16372445466445	12.6078916150617
ENSSSCG00000013033	349.616163465636	330.55355325738	274.098495611364	534.059989232834	692.105122664025	562.240253104534	318.08940411146	596.135121667131	-0.906771	0.000815523962909146	0.120874040502526	BAD	2	7830920	7842863	+	1001	protein_coding	BCL2 associated agonist of cell death [Source:VGNC Symbol;Acc:VGNC:85743]	-	372	329	315	490	699	532	22.923432038462	21.9336344806335	17.9506195013633	35.1468550104766	45.0703640423628	36.610637276754
novel.2606	0	5.02361023187508	0	33.7874687065671	46.5363959445052	21.1368516204712	1.67453674395836	33.8202387571812	-4.37531	0.000884460289720704	0.127576136582898	-	9	137889614	137890176	+	563	-	- && - && -	-	0	5	0	31	47	20	0	0.592666515008992	0	3.95346379754993	5.38812212600351	2.44709784545939
ENSSSCG00000003106	772.538941851487	707.324320648011	792.71025238715	1242.50691372537	1210.93643064106	1274.55215271441	757.524504962216	1242.66516569361	-0.71391	0.000884887345123015	0.127576136582898	AP2S1	6	52695640	52703198	-	899	protein_coding	adaptor related protein complex 2 subunit sigma 1 [Source:VGNC Symbol;Acc:VGNC:96909]	-	822	704	911	1140	1223	1206	56.4004933700271	52.2590786555827	57.8045001681152	91.0478357509598	87.8040873248666	92.4096552232663
ENSSSCG00000035854	198.303791643143	112.528869194002	301.943422149661	374.931910808357	657.450359726627	444.930726610919	204.258694328935	492.437665715301	-1.26845	0.000892931614142223	0.127576136582898	RAB11FIP3	3	41211684	41285196	-	4149	protein_coding	RAB11 family interacting protein 3 [Source:VGNC Symbol;Acc:VGNC:92040]	-	211	112	347	344	664	421	3.1369658994625	1.80145479732017	4.77077577074609	5.95304924310631	10.329340936335	6.98985867226225
ENSSSCG00000023677	320.481483176833	264.241898196629	330.65850264228	414.16897124179	799.039819727994	645.730817005395	305.127294671914	619.646535991726	-1.02205	0.000893713631897271	0.127576136582898	CHMP1A	6	351922	358655	+	1829	protein_coding	charged multivesicular body protein 1A [Source:VGNC Symbol;Acc:VGNC:86648]	-	341	263	380	380	807	611	11.5003604052991	9.59601292628392	11.8514873179525	14.917442015694	28.4778892645738	23.0121522458478
ENSSSCG00000004058	4522.45424353936	4917.10969495933	4578.75010764126	6439.23758446446	9970.67036513123	6865.24940632905	4672.77134871332	7758.38578530824	-0.731536	0.000894149603482301	0.127576136582898	EZR	1	8403453	8452750	+	3852	protein_coding	ezrin [Source:VGNC Symbol;Acc:VGNC:87856]	-	4812	4894	5262	5908	10070	6496	77.0566487762596	84.7864531395434	77.9233347970049	110.123162640822	168.729554486122	116.168791551281
ENSSSCG00000016983	0	0	0	15.2588568352238	7.92108867140515	24.3073793635419	0	15.829108290057	-6.5211	0.000899282972740836	0.127576136582898	STC2	16	50989432	51004484	+	4251	protein_coding	stanniocalcin 2 [Source:VGNC Symbol;Acc:VGNC:93543]	-	0	0	0	14	8	23	0	0	0	0.236462021477213	0.12146379603057	0.372706069170239
ENSSSCG00000012846	487.770937738348	322.51577688638	650.875157832699	765.122678451938	1057.46533763259	1073.75206231994	487.053957485809	965.446692801487	-0.986524	0.000930556257103796	0.13026204626445	GATD1	2	474296	480736	-	2086	protein_coding	glutamine amidotransferase like class 1 domain containing 1 [Source:VGNC Symbol;Acc:VGNC:88371]	-	519	321	748	702	1068	1016	15.3470119398006	10.2692685131323	20.4545655091491	24.1628008976969	33.0449360928163	33.5512834224721
ENSSSCG00000041596	33.833822270868	47.2219361796258	102.678166609971	120.980936336418	147.530276504921	377.292801425411	61.2446416868217	215.268004755583	-1.81121	0.000937960243504359	0.13026204626445	-	AEMK02000695.1	11543	13129	-	1383	lncRNA	-	-	36	47	118	111	149	357	1.60565079214194	2.26790291448343	4.86701620416171	5.76269011033256	6.95363764840627	17.7818019904819
ENSSSCG00000005673	61.0888457668451	33.1558275303755	50.4689293506638	118.801099645671	190.106128113724	127.877952303851	48.2378675492948	145.595060021082	-1.59292	0.000943330697562332	0.13026204626445	IER5L	1	269454099	269455310	-	1212	protein_coding	immediate early response 5 like [Source:VGNC Symbol;Acc:VGNC:89029]	-	65	33	58	109	192	121	3.30812197377154	1.81702164725282	2.72978434441341	6.4572610684618	10.2246058797218	6.87721314052105
ENSSSCG00000022324	149.432715029667	94.4438723592515	280.189573291616	216.893750729253	678.243217489066	577.036049238864	174.688720226845	490.724339152394	-1.48909	0.000949878644055878	0.13026204626445	PPFIA3	6	54313981	54337345	+	5277	protein_coding	PTPRF interacting protein alpha 3 [Source:VGNC Symbol;Acc:VGNC:91693]	-	159	94	322	199	685	546	1.8585780653972	1.18874729229888	3.4807412694914	2.70763705848327	8.37821392112654	7.12746810212741
ENSSSCG00000034689	51.6905618027151	68.3210991535011	24.3643107210101	149.318813316119	137.628915665664	164.867442639675	48.1253238924088	150.605057207153	-1.64913	0.000951009350402563	0.13026204626445	GPIHBP1	4	1254565	1256577	-	730	protein_coding	glycosylphosphatidylinositol anchored high density lipoprotein binding protein 1 [Source:VGNC Symbol;Acc:VGNC:88588]	-	55	68	28	137	139	156	4.64740591720993	6.2163410576998	2.18795374378869	13.4747952350342	12.2896611254636	14.7208020254115
ENSSSCG00000005908	358.074619033353	374.761323297881	500.338523735029	561.307947867163	1010.92894168808	840.18985191373	411.058155355421	804.142247156325	-0.967981	0.000965887006216164	0.131393711167529	-	4	421474	424384	-	1851	protein_coding	solute carrier family 52 member 2 [Source:NCBI gene (formerly Entrezgene);Acc:445519]	-	381	373	575	515	1021	795	12.6966554467226	13.4477985397486	17.7200274746335	19.9767703731308	35.6014175757292	29.5862854986478
ENSSSCG00000034566	130.636147101407	44.2077700405007	61.7809307568471	162.397833460597	284.16905608666	245.187478797466	78.874949299585	230.584789448241	-1.5475	0.000985669888387487	0.132282715413915	NPDC1	AEMK02000682.1	836552	842803	+	2224	protein_coding	neural proliferation, differentiation and control 1 [Source:VGNC Symbol;Acc:VGNC:90844]	-	139	44	71	149	287	232	3.85523445404915	1.32028191634917	1.82106954233954	4.81034198168182	8.3290425650713	7.18592923072222
ENSSSCG00000009881	639.083309560841	802.772915053638	269.747725839755	1710.08188389044	949.540504484692	1181.55000558434	570.534650151411	1280.39079798649	-1.16667	0.000985743007968348	0.132282715413915	OAS2	14	38827660	38860820	-	4316	protein_coding	2'-5'-oligoadenylate synthetase 2 [Source:VGNC Symbol;Acc:VGNC:91007]	-	680	799	310	1569	959	1118	9.71847795645382	12.3541856863809	4.09716281791492	26.1015305777029	14.3411883240266	17.8439131749176
ENSSSCG00000002774	218.980016364229	125.590255796877	317.606193327453	486.103582036416	568.338112173319	433.30545821966	220.725488496187	495.915717476465	-1.16656	0.000999968632837285	0.133291120917995	RIPOR1	6	28132115	28183788	+	8339	protein_coding	RHO family interacting cell polarization regulator 1 [Source:VGNC Symbol;Acc:VGNC:98600]	-	233	125	365	446	574	410	1.72350570148642	1.00033351705859	2.49678907642445	3.84012491881208	4.44268873119524	3.38687849662664
ENSSSCG00000007727	9.39828396413001	0	11.3120014061833	54.4959172686566	56.4377567837617	60.2400271183429	6.90342845677109	57.0579003902537	-3.0359	0.00101449219843145	0.134325530353647	AUTS2	3	13565480	14794365	+	3798	protein_coding	activator of transcription and developmental regulator AUTS2 [Source:VGNC Symbol;Acc:VGNC:97897]	-	10	0	13	50	57	57	0.162411140770896	0	0.195250141320194	0.945234383979944	0.968652186176255	1.03383118692256
ENSSSCG00000038162	3523.41665815234	2894.60421560642	5585.51823279157	4273.56983220805	10730.1047415022	9814.8970499658	4001.17970218344	8272.85720789202	-1.04791	0.00103058203189661	0.134662406591922	CCL21	10	31933733	32094583	+	543	protein_coding	C-C motif chemokine ligand 21 [Source:VGNC Symbol;Acc:VGNC:95485]	-	3749	2881	6419	3921	10837	9287	425.879159284869	354.072510255665	674.326940897602	518.467430806085	1288.12263418199	1178.1629189604
ENSSSCG00000009245	1058.24677436104	690.244045859636	853.621029189676	554.768437794924	469.324503780755	359.32647754801	867.370616470117	461.139806374563	0.911668352928701	0.00103383170118255	0.134662406591922	SCD5	8	135507296	135634021	+	2514	protein_coding	stearoyl-CoA desaturase 5 [Source:VGNC Symbol;Acc:VGNC:92617]	-	1126	687	981	509	474	340	27.6276467478717	18.2364476803256	22.2590537921837	14.5370731654027	12.1691721829207	9.31629812207313
ENSSSCG00000016140	468.034541413675	1109.21313919802	321.08680914474	223.433260801492	216.839802379716	317.052774307068	632.778163252144	252.441945829425	1.32529364883928	0.001037377181842	0.134662406591922	FZD5	15	110911567	110921353	-	8561	protein_coding	frizzled class receptor 5 [Source:VGNC Symbol;Acc:VGNC:96309]	-	498	1104	369	205	219	300	3.58819	8.60584178803572	2.45869599664742	1.71930858316305	1.65107798047517	2.41394011270933
ENSSSCG00000016574	25.375366703151	12.0566645565002	11.3120014061833	47.9564071964178	63.3687093712412	124.70742456078	16.2480108886115	78.6775137094797	-2.27607	0.00105560010468595	0.136138140773816	KCP	18	19711112	19741637	+	5550	protein_coding	kielin cysteine rich BMP regulator [Source:VGNC Symbol;Acc:VGNC:89392]	-	27	12	13	44	64	118	0.300083114261123	0.144290269383811	0.133614421033171	0.569225255407771	0.744277617190563	1.46459908347071
ENSSSCG00000003753	1277.22679072527	1826.58468030978	1147.73306575044	2061.03559110059	3350.62050800438	2299.68945630727	1417.18151226183	2570.44851847075	-0.859315	0.00107484617668452	0.137435081265904	-	6	128636923	128643156	+	1595	protein_coding	PDZK1 interacting protein 1 [Source:NCBI gene (formerly Entrezgene);Acc:414756]	-	1359	1818	1319	1891	3384	2176	52.5568764694951	76.0644926361397	47.1723023126247	85.1246440120736	136.935999059359	93.978376341635
ENSSSCG00000037531	222.739329949881	156.736639234503	246.253569073066	293.188034905372	636.657501964189	463.953893069343	208.576512752483	464.599809979635	-1.15512	0.00107949613199139	0.137435081265904	MAP3K11	2	6640056	6657713	+	3842	protein_coding	mitogen-activated protein kinase kinase kinase 11 [Source:VGNC Symbol;Acc:VGNC:89982]	-	237	156	283	269	643	439	3.80506222013388	2.70966760438364	4.2017677170494	5.02712155755189	10.8019355096105	7.87112652511982
ENSSSCG00000025164	364.653417808244	269.265508428504	519.481910730108	561.307947867163	886.171795113451	902.54356419412	384.466945655619	783.341102391578	-1.02617	0.0010885791229432	0.137708725864808	TSC22D4	3	8390945	8406218	-	4974	protein_coding	TSC22 domain family member 4 [Source:HGNC Symbol;Acc:HGNC:21696]	TSC22	388	268	597	515	895	854	4.81167983328048	3.59565317453224	6.84654575995571	7.43405749108666	11.6135560979274	11.8271968063185
ENSSSCG00000010073	1516.88303181058	1369.43614920915	1485.35280002729	2087.19363138955	2270.3820404415	2600.88959189898	1457.22399368234	2319.48842124334	-0.67054	0.00111209965859617	0.139793742527712	-	14	49921594	49928405	+	5711	protein_coding	coiled-coil-helix-coiled-coil-helix domain containing 10 [Source:VGNC Symbol;Acc:VGNC:86626]	-	1614	1363	1707	1915	2293	2461	17.4325992893303	15.9269448767619	17.0499977466576	24.0758198722865	25.9143226832256	29.6844623541529
ENSSSCG00000038110	0	0	0	20.7084485620895	13.861905174959	10.5684258102356	0	15.0462598490947	-6.44816	0.00112254391565106	0.139907543037857	TIFAB	2	137672407	137678612	-	3939	protein_coding	TIFA inhibitor [Source:VGNC Symbol;Acc:VGNC:93979]	-	0	0	0	19	14	10	0	0	0	0.346331574596399	0.229398208839913	0.174881453032957
ENSSSCG00000040162	894.716633385177	819.853189842013	1070.2893638158	2010.89934721343	1355.49629889421	1459.49960439354	928.286395680997	1608.63175016706	-0.79284	0.00112709364513656	0.139907543037857	NUPR1	3	18402935	18511087	+	730	protein_coding	nuclear protein 1, transcriptional regulator [Source:VGNC Symbol;Acc:VGNC:90989]	-	952	816	1230	1845	1369	1381	80.4423715124337	74.5960926923976	96.113682316432	181.467132909767	121.03989986158	130.316843571111
ENSSSCG00000000712	393.788098097048	368.732991019631	516.001294912821	560.218029521789	898.053428120559	1030.42151649797	426.174128009833	829.56432471344	-0.960645	0.00115664599227151	0.142684136972078	VWF	5	64519186	65002098	+	11798	protein_coding	von Willebrand factor [Source:NCBI gene (formerly Entrezgene);Acc:399543]	-	419	367	593	514	907	975	2.19066721308234	2.07590011862473	2.86714242168372	3.12808967255958	4.96188692375656	5.69280041031869
novel.1930	83.6447272807571	76.3588755245012	113.120014061833	22.8882852528358	30.6942186016949	22.1936942014948	91.0412056223637	25.2587326853418	1.84906274712494	0.00118904341775187	0.145465554888187	-	5	62848948	62857922	-	2125	-	- && - && PF15549:PGC7/Stella/Dppa3 domain	-	89	76	130	21	31	21	2.58346064120752	2.38673080886633	3.4896942905134	0.70955297879974	0.941565912041444	0.680753831220386
novel.2003	0	0	2.61046186296537	20.7084485620895	39.6054433570257	16.909481296377	0.87015395432179	25.7411244051641	-4.83598	0.00120565334083945	0.145465554888187	-	6	56997173	56998651	+	1479	-	- && - && -	-	0	0	3	19	40	16	0	0	0.115706044115166	0.92238003538554	1.74558011131154	0.745214921970866
ENSSSCG00000002712	941.708053205827	1216.71839816014	562.119454491876	1969.48245008925	2175.32897638464	1242.84687528371	906.848635285949	1795.88610058586	-0.986191	0.00121181336871982	0.145465554888187	LDHD	6	12548131	12555648	+	5896	protein_coding	lactate dehydrogenase D [Source:VGNC Symbol;Acc:VGNC:89670]	-	1002	1211	646	1807	2197	1176	10.4828898859084	13.7067802329554	6.24997108509324	22.0051911260956	24.0503028630919	13.7397737305336
ENSSSCG00000012996	88.3438692628221	68.3210991535011	80.0541637976047	115.531344609552	321.794227275834	212.425358785736	78.9063774046426	216.583643557041	-1.45706	0.00121441889436208	0.145465554888187	CDC42EP2	2	6895817	6904040	-	3729	protein_coding	CDC42 effector protein 2 [Source:VGNC Symbol;Acc:VGNC:86456]	-	94	68	92	106	325	201	1.55491354757037	1.21692919606352	1.40733798253887	2.04097624123206	5.62521265758028	3.71307231812445
ENSSSCG00000012275	1439.81710330472	1000.70315818952	1380.06417155436	2306.26721880955	2482.27116240159	1752.24499933706	1273.52814434953	2180.2611268494	-0.77553	0.00122063551071306	0.145465554888187	ARAF	X	42078195	42090247	+	4513	protein_coding	A-Raf proto-onco, serine/threonine kinase [Source:VGNC Symbol;Acc:VGNC:85438]	-	1532	996	1586	2116	2507	1658	20.939398833958	14.727966450621	20.0466041394992	33.6647037571147	35.8539466677754	25.3074814118707
ENSSSCG00000028997	6.57879877489101	0	5.22092372593074	67.5749374131341	3.96054433570257	85.6042490629084	3.93324083360725	52.3799102705817	-3.72456	0.00122313819376301	0.145465554888187	-	18	45408377	45411510	+	2056	protein_coding	-	Homeobox	7	0	6	62	4	81	0.210012771815907	0	0.166468131562578	2.16517521208231	0.12557	2.71388626085809
ENSSSCG00000015659	529.12338718052	468.200473610758	274.098495611364	194.005465476417	186.145583778021	220.880099433924	423.807452134214	200.343716229454	1.08058818802626	0.0012385503725535	0.14642171993622	YOD1	9	67672648	67681843	-	6682	protein_coding	YOD1 deubiquitinase [Source:VGNC Symbol;Acc:VGNC:95035]	-	563	466	315	178	188	209	5.19723914427936	4.65401980080004	2.6891005867801	1.91266098139281	1.81593101283447	2.15461435334982
ENSSSCG00000005899	390.968612907809	264.241898196629	468.142827425123	675.749374131341	858.447984763533	628.821335709018	374.451112843187	721.006231534631	-0.944644	0.00126167066038726	0.148272431869535	MFSD3	4	293708	295789	-	1527	protein_coding	major facilitator superfamily domain containing 3 [Source:VGNC Symbol;Acc:VGNC:90190]	-	416	263	538	620	867	595	16.8044797158815	11.493849143532	20.0976927995035	29.1525883172313	36.6461224242634	26.8415544126135
ENSSSCG00000024263	3284.70024546344	3515.52244026618	2971.57575400891	4222.34366997551	5447.72873375889	5929.94372212319	3257.26614657951	5200.00537528586	-0.674932	0.00129384299241081	0.151158915719242	SERF2	1	127761345	127767546	-	923	protein_coding	small EDRK-rich factor 2 [Source:NCBI gene (formerly Entrezgene);Acc:100154963]	-	3495	3499	3415	3874	5502	5611	233.56956735691	252.982816159755	211.053214888486	301.357762458038	384.739567752789	418.762999139832
ENSSSCG00000005655	612.768114461277	390.836876039881	657.836389467273	911.171736731938	1042.6132963737	1049.44468295639	553.81379332281	1001.07657202068	-0.853591	0.00134018470777141	0.155657359538292	DYNC2I2	1	268991410	269030458	-	6146	protein_coding	dynein 2 intermediate chain 2 [Source:VGNC Symbol;Acc:VGNC:94915]	-	652	389	756	836	1053	993	6.54373671081039	4.22382412797183	7.01668862513426	9.76648278274478	11.0581832607189	11.1297760688633
ENSSSCG00000032097	596.791031722256	393.851042179006	477.714520922663	291.008198214626	218.820074547567	247.301163959513	489.452198274642	252.376478907235	0.956167998642366	0.0013534841311365	0.156288071677337	DUSP16	5	59753048	59961844	+	6224	protein_coding	dual specificity phosphatase 16 [Source:VGNC Symbol;Acc:VGNC:87480]	-	635	392	549	267	221	234	6.29324904452753	4.20305685078485	5.03159556267326	3.08010941781814	2.29176803343179	2.58985832548611
ENSSSCG00000029781	486.831109341935	256.204121825629	361.113891043543	574.38696801164	907.954788959815	711.255057028856	368.049707403702	731.198938000104	-0.990242	0.00136571360975793	0.156788658979203	SELENOM	14	47902860	47905440	-	707	protein_coding	selenoprotein M [Source:NCBI gene (formerly Entrezgene);Acc:100302025]	-	518	255	415	527	917	673	45.1940355801405	24.0696374051672	33.4835616630019	53.5199462607502	83.7139606402226	65.5730499679433
ENSSSCG00000007514	1187.00326466962	816.839023702888	1192.11091742085	1561.8529889197	1935.71604407463	1917.11244197674	1065.31773526445	1804.89382499036	-0.760433	0.00138160379608877	0.157701339046661	VAPB	17	58594749	58644918	+	3017	protein_coding	VAMP associated protein B and C [Source:NCBI gene (formerly Entrezgene);Acc:100144536]	-	1263	813	1370	1433	1955	1814	25.8225316033892	17.9830775328738	25.902890041705	34.1032169226377	41.8234080622406	41.4182463010683
ENSSSCG00000021557	1316.69958337461	893.197899227389	902.349650631696	1335.14997308209	2611.97898939585	1849.47451679123	1037.4157110779	1932.20115975639	-0.8974	0.00140585046007539	0.159551977071756	SULT1A3	3	18351621	18354651	+	1203	protein_coding	sulfotransferase family 1A member 3 [Source:NCBI gene (formerly Entrezgene);Acc:396640]	-	1401	889	1037	1225	2638	1750	71.836189128816	49.3156674027607	49.1717985864351	73.1130545833065	141.532810753394	100.207944814583
ENSSSCG00000005832	1034.75106445071	721.390429297262	1116.40752339486	1621.79849791522	1671.34970966649	1559.89964959077	957.516339047611	1617.68261905749	-0.756235	0.00142009123294022	0.160252454417192	MAMDC4	AEMK02000682.1	965800	977176	-	7225	protein_coding	MAM domain containing 4 [Source:HGNC Symbol;Acc:HGNC:24083]	-	1101	718	1283	1488	1688	1476	9.39983531384495	6.63186037448152	10.1295877256305	14.7873225833895	15.0793478133393	14.0727262588416
ENSSSCG00000012889	117.478549551625	111.524147147627	120.081245696407	243.051791018208	264.366334408147	233.562210406207	116.361314131886	246.993445277521	-1.08575	0.00146217295652434	0.162585529055096	CHKA	2	4788412	4846667	+	9203	protein_coding	choline kinase alpha [Source:VGNC Symbol;Acc:VGNC:86646]	-	125	111	138	223	267	221	0.837821243952873	0.804900761109572	0.855367272121176	1.73980233065163	1.87253440969289	1.65421740315981
ENSSSCG00000038504	259.392637409988	213.001073831503	272.35818770272	467.574970165073	473.285048116458	439.646513705801	248.250632981404	460.168843995777	-0.889851	0.00146477196783098	0.162585529055096	FBXL15	14	113420556	113434349	+	1668	protein_coding	F-box and leucine rich repeat protein 15 [Source:VGNC Symbol;Acc:VGNC:98002]	-	276	212	313	429	478	416	10.2066638783459	8.48181109897042	10.7041270751601	18.4665477417584	18.4960852316101	17.1801526435658
ENSSSCG00000039094	591.152061343778	391.841598086256	824.905948697057	1098.63769213612	1191.13370896255	1100.17312684553	602.63320270903	1129.98150931473	-0.906325	0.00147938241924361	0.162585529055096	PLEC	4	685456	753859	+	19764	protein_coding	plectin [Source:VGNC Symbol;Acc:VGNC:91530]	-	629	390	948	1008	1203	1041	1.96311877886817	1.31685677697353	2.73612829396075	3.66193097741214	3.92860848070938	3.62832029589248
ENSSSCG00000018063	486.831109341935	400.884096503631	605.627152207966	1182.56140472985	647.548998887371	1009.2846648775	497.780786017844	946.465022831573	-0.926359	0.00148144336408373	0.162585529055096	-	MT	2274	3844	+	1571	Mt_rRNA	-	-	518	399	696	1085	654	955	20.338754395391	16.9490551154774	25.2717909007948	49.5881630367419	26.868877974982	41.875202516834
ENSSSCG00000024254	474.613340188566	627.951278984385	613.458537796862	899.182634932833	1052.51465721296	964.89727647451	572.007718989938	972.198189540101	-0.765337	0.00148169683092354	0.162585529055096	ALKBH7	2	72698527	72703864	-	4441	protein_coding	alkB homolog 7 [Source:VGNC Symbol;Acc:VGNC:85262]	-	505	625	705	825	1063	913	7.01425228298066	9.39178248001753	9.05547651945228	13.3382128216328	15.4490030548381	14.1618417859175
ENSSSCG00000000974	817.650704879311	981.613439308391	796.190868204438	1318.80119790149	1421.83541651722	1459.49960439354	865.15167079738	1400.04540627075	-0.694708	0.00149390091126989	0.163023989004018	TRABD	5	485473	494534	-	2151	protein_coding	TraB domain containing [Source:VGNC Symbol;Acc:VGNC:94355]	-	870	977	915	1210	1436	1381	24.948797582689	30.3111863549243	24.2651873408325	40.3895883805723	43.0885616681583	44.2265438432872
ENSSSCG00000050765	153.192028615319	124.585533750502	301.943422149661	285.55860648776	303.971777765173	1062.12679392868	193.240328171827	550.552392727203	-1.50947	0.00155721901291133	0.169005064565202	-	AEMK02000695.1	6849	8716	+	1868	rRNA	-	-	163	124	347	262	307	1005	5.38246865961465	4.42989665372674	10.5963322659665	10.0704502127754	10.6074128249644	37.0611527684316
ENSSSCG00000014117	428.561748764329	490.304358631008	278.449265382973	274.659423034029	85.1517032176053	79.263193576767	399.105124259436	146.358106609467	1.44819049620759	0.00158445385474018	0.170905880344625	THBS4	2	88726687	88780756	+	3822	protein_coding	thrombospondin 4 [Source:VGNC Symbol;Acc:VGNC:93949]	-	456	488	320	252	86	75	7.35944285105771	8.52075190997544	4.77597737300067	4.73406618508461	1.45229798978388	1.35176225175985
ENSSSCG00000009759	2954.82047832248	2321.91264917266	2620.03355646291	3634.87768181939	4164.51236899126	4593.03785712839	2632.25556131935	4130.80930264635	-0.650099	0.00159194339981651	0.170905880344625	SCARB1	14	28301294	28393565	+	5629	protein_coding	scavenger receptor class B member 1 [Source:VGNC Symbol;Acc:VGNC:92613]	-	3144	2311	3011	3335	4206	4346	34.4526050766545	27.3979127380563	30.5128287659561	42.5391743998461	48.2265269734979	53.1848828750609
ENSSSCG00000000973	618.407084839755	403.898262642756	489.896676283168	760.763005070446	924.787102386551	1004.00045197238	504.067341255226	896.516853143126	-0.830585	0.0016100866441511	0.171045389288979	SELENOO	5	467547	480779	-	2312	protein_coding	selenoprotein O [Source:NCBI gene (formerly Entrezgene);Acc:100518971]	-	658	402	563	698	934	950	17.5553236731096	11.6034465117582	13.8906807519729	21.6766447479963	26.0739611553222	28.3051531713658
ENSSSCG00000038918	300.74508685216	221.038850202504	522.962526547396	414.16897124179	1250.54187399809	805.314046739953	348.248821200687	823.341630659943	-1.24092	0.00161312492463834	0.171045389288979	CTSF	2	5855111	5860253	+	2137	protein_coding	cathepsin F [Source:VGNC Symbol;Acc:VGNC:87076]	-	320	220	601	380	1263	762	9.23668713370689	6.8701613990654	16.0425320210645	12.7674316549856	38.1458060316728	24.5629307040045
ENSSSCG00000040745	240.596069481728	152.717751049002	311.515115647201	413.079052896417	573.288792592948	470.294948555484	234.942978725977	485.554264681616	-1.04638	0.00162351753596793	0.171045389288979	ZNF771	3	17904441	17915347	-	1292	protein_coding	zinc finger protein 771 [Source:HGNC Symbol;Acc:HGNC:29653]	zf-C2H2	256	152	358	379	579	445	12.2221674332704	7.8510881870603	15.8060546053112	21.062075420199	28.924377285229	23.7261477829787
ENSSSCG00000000419	2199.19844760642	3683.31102201081	2637.43663554934	5671.93506932177	6337.86107320804	3401.97626831484	2839.98203505553	5137.25747028155	-0.855216	0.00162769138389895	0.171045389288979	RDH16	5	22228057	22292434	-	14321	protein_coding	retinol dehydrogenase 16 (all-trans) [Source:NCBI gene (formerly Entrezgene);Acc:100511633]	-	2340	3666	3031	5204	6401	3219	10.0789035653655	17.0831477548346	12.0730098958552	26.0908609602845	28.8484477596102	15.4837933246021
ENSSSCG00000005759	767.839799869422	662.111828561136	864.933030595859	951.498715510744	1548.57283525971	1558.84280700975	764.961553008806	1352.9714525934	-0.822587	0.00168233272310386	0.174467710301346	MRPS2	AEMK02000682.1	1912612	1915881	-	1782	protein_coding	mitochondrial ribosomal protein S2 [Source:VGNC Symbol;Acc:VGNC:90387]	-	817	659	994	873	1564	1475	28.2803730546186	24.6789396631977	31.8186426881504	35.1747	56.6470132991155	57.0182723994281
ENSSSCG00000025023	209.581732400099	58.2738786897509	73.0929321630303	212.534077347761	361.39967063286	384.690699492576	113.649514417627	319.541482491065	-1.49143	0.0016880039316033	0.174467710301346	PGGHG	2	99254	105655	+	3565	protein_coding	protein-glucosylgalactosylhydroxylysine glucosidase [Source:VGNC Symbol;Acc:VGNC:91349]	-	223	58	84	195	365	364	3.85847869061637	1.08571850665378	1.34407256631059	3.9273494368549	6.60817138422065	7.03350148198716
ENSSSCG00000005650	152.252200218906	50.2361023187508	102.678166609971	174.386935259701	364.370078884637	282.17696913329	101.722156382543	273.644661092543	-1.42704	0.00170467622193365	0.174467710301346	CERCAM	1	268830049	268847230	+	3153	protein_coding	cerebral endothelial cell adhesion molecule [Source:VGNC Symbol;Acc:VGNC:86585]	-	162	50	118	160	368	267	3.16928883758179	1.05826593070112	2.13481871562184	3.64351430673601	7.53306674868184	5.83333642923091
ENSSSCG00000027320	331.759423933789	559.630179830884	598.665920573391	275.749341379402	225.751027135047	248.358006540537	496.685174779355	249.952791684995	0.991019426805557	0.00170698004390499	0.174467710301346	SLC4A5	3	68692694	68819292	+	6500	protein_coding	solute carrier family 4 member 5 [Source:VGNC Symbol;Acc:VGNC:93134]	-	353	557	688	253	228	235	3.34990218407224	5.71861184948261	6.03779059494744	2.79467707126161	2.26396369421379	2.49048677264235
ENSSSCG00000037501	98.6819816233651	164.774415605503	91.3661652037879	28.3378769797014	40.5955794409514	44.3873884029895	118.274187477552	37.7736149412141	1.64498273431058	0.00171212157972409	0.174467710301346	FANCF	2	36884726	36885856	+	1131	protein_coding	FA complementation group F [Source:VGNC Symbol;Acc:VGNC:88004]	-	105	164	105	26	41	42	5.72660820760616	9.67676121375955	5.29577663450181	1.6505748001636	2.33974872612335	2.55809353022691
ENSSSCG00000032536	17.856739531847	0	21.7538488580447	104.632161155821	55.447620699836	96.1726748731439	13.2035294632973	85.4174855762669	-2.68615	0.00171881790198993	0.174467710301346	B3GNT8	6	49399123	49402661	-	2024	protein_coding	UDP-GlcNAc:betaGal beta-1,3-N-acetylglucosaminyltransferase 8 [Source:VGNC Symbol;Acc:VGNC:85727]	-	19	0	25	96	56	91	0.579047072149674	0	0.704583494920661	3.40553377741264	1.78576985102849	3.09713843667048
ENSSSCG00000006954	7239.49813756935	5859.53897445909	7137.00273334732	9773.29780296087	10576.6336484937	10204.8719623635	6745.34661512525	10184.9344712727	-0.594445	0.00172174972151774	0.174467710301346	EEF1D	4	969524	986750	+	6409	protein_coding	eukaryotic translation elongation factor 1 delta [Source:HGNC Symbol;Acc:HGNC:3211]	-	7703	5832	8202	8967	10682	9656	74.1379210473785	60.7261887359889	73.0016133717376	100.457268550228	107.574731244403	103.785508940635
novel.744	489.650594531174	517.431853883133	348.931735683038	237.602199291343	208.918713708311	259.983274931796	452.004728032448	235.50139597715	0.940422302530231	0.00175278244559328	0.176710721583391	-	14	4015696	4019735	+	4040	-	- && - && -	-	521	515	401	218	211	246	7.95476099231527	8.50696498486546	5.66194925229194	3.87435664107708	3.3709247509708	4.19453165099548
ENSSSCG00000027198	406.005867250417	406.912428781882	618.679461522793	822.888350756714	884.192	830.678268684518	477.199252518364	845.919380795611	-0.825373	0.00180284237768808	0.180838177438526	PDK2	12	26274606	26301880	+	5781	protein_coding	pyruvate dehydrogenase kinase 2 [Source:VGNC Symbol;Acc:VGNC:91278]	-	432	405	711	755	893	786	4.60947596374117	4.67520689914462	7.01567716681893	9.3770978852055	9.97002981869218	9.36589555766303
ENSSSCG00000025078	592.091889740191	402.893540596382	660.446851330238	623.433293553431	1533.72079400082	1203.74369978583	551.810760555604	1120.2992624467	-1.02151	0.00181964932285557	0.180838177438526	ZNF358	2	71615551	71619865	-	1875	protein_coding	zinc finger protein 358 [Source:VGNC Symbol;Acc:VGNC:100886]	zf-C2H2	630	401	759	572	1549	1139	20.7257404249682	14.2722315123173	23.0910386823048	21.903787828091	53.3209788425534	41.8458299489534
ENSSSCG00000000033	172.928424939992	141.665808538877	127.912631285303	205.994567275522	417.837427416622	352.985422061869	147.502288254724	325.605805584671	-1.14309	0.00182103798840467	0.180838177438526	TSPO	5	5723186	5735128	-	905	protein_coding	translocator protein [Source:NCBI gene (formerly Entrezgene);Acc:396592]	-	184	141	147	189	422	334	12.5412267764869	10.3972698256263	9.26556101996704	14.9946969276741	30.0962121412641	25.4230482351312
ENSSSCG00000018034	278.189205338248	182.859412440253	419.414205983103	385.831094262088	862.408529099235	702.800316380667	293.487607920535	650.346646580664	-1.14727	0.00183820324776492	0.181624949696982	-	12	59200031	59209664	+	1296	protein_coding	centromere protein V [Source:VGNC Symbol;Acc:VGNC:98981]	-	296	182	482	354	871	665	14.0882641777598	9.37163072946164	21.2150960176778	19.6120380769439	43.377160679254	35.3464968306624
ENSSSCG00000005838	333.639080726615	116.547757379502	227.980336032309	355.313380591641	662.401040146255	546.38761438918	226.055724712809	521.367345042359	-1.20525	0.00185497915921716	0.181624949696982	TRAF2	AEMK02000682.1	928536	946447	-	2561	protein_coding	TNF receptor associated factor 2 [Source:VGNC Symbol;Acc:VGNC:94359]	-	355	116	262	326	669	517	8.55046142092899	3.02271493652536	5.83572311369758	9.13971153499414	16.8602692963424	13.9062713193227
ENSSSCG00000014970	1092.08059663191	1487.9933506814	1199.07214905543	759.673086725072	776.266689797704	770.438241566175	1259.71536545624	768.792672696317	0.712259930268951	0.0018597470441893	0.181624949696982	MTMR2	9	27854491	27974423	-	6088	protein_coding	myotubularin related protein 2 [Source:VGNC Symbol;Acc:VGNC:90460]	-	1162	1481	1378	697	784	729	11.7734098176218	16.2341366036151	12.9115249497067	8.22020411523657	8.31169094920227	8.24864510034792
ENSSSCG00000007586	485.891280945522	555.611291645384	606.497306162287	588.555906501491	1429.75650518863	1228.05107914938	549.333292917731	1082.12116361317	-0.978258	0.00186553998983859	0.181624949696982	FSCN1	3	4134170	4145394	+	5141	protein_coding	fascin actin-bundling protein 1 [Source:VGNC Symbol;Acc:VGNC:88248]	-	517	553	697	540	1444	1162	6.20317047342823	7.17837775204764	7.73371456621228	7.54172380000835	18.128737355599	15.5699872893076
ENSSSCG00000040334	37.5931	38.1794377622506	22.6240028123665	78.4741208668654	132.678235246036	105.684258102356	32.7988588103791	105.612204738419	-1.68977	0.00188017364966639	0.182156726126947	CBX6	5	9180675	9188652	+	3161	protein_coding	chromobox 6 [Source:VGNC Symbol;Acc:VGNC:97915]	-	40	38	26	72	134	100	0.780559965387995	0.802246594248806	0.469193316503699	1.6354319120887	2.73607671575758	2.17924088420379
ENSSSCG00000051610	59.2091889740191	119.561923518627	49.598775396342	9.80926510835818	22.7731299302898	19.0231664584241	76.123295962996	17.2018538323574	2.14183232130903	0.00189957634393402	0.182394424374325	-	18	17853313	17974185	+	10508	lncRNA	-	-	63	119	57	9	23	18	0.369820739406313	0.75574568911415	0.309426679261541	0.0614960063060572	0.141271884865066	0.118000045517156
ENSSSCG00000039626	138.154774272711	71.3352652926261	113.120014061833	229.972770873731	248.524157065337	255.755904607701	107.53668454239	244.750944182256	-1.18549	0.00190099420197801	0.182394424374325	DERL3	14	49871218	49877683	+	5264	protein_coding	derlin 3 [Source:VGNC Symbol;Acc:VGNC:87262]	-	147	71	130	211	251	242	1.72255156457515	0.90010101080754	1.40873867160733	2.87800167235973	3.0775548971413	3.16686258598462
ENSSSCG00000033806	21.616053117499	23.1086070666254	21.7538488580447	32.6975503611939	178.224495106616	77.1495084147199	22.1595030140564	96.0238512941765	-2.11695	0.00191474967926345	0.182830977787747	-	9	3409282	3419472	-	2411	protein_coding	-	-	23	23	25	30	180	73	0.588438937822516	0.636618722758311	0.591487761808137	0.893405273419119	4.8186264748378	2.08571701266146
ENSSSCG00000038079	219.919844760642	323.520498932755	294.982190515087	333.515013684178	799.039819727994	629.878178290042	279.474178069495	587.477670567405	-1.07231	0.00192620391928201	0.182978026178355	CLPP	2	72707158	72713475	-	1423	protein_coding	caseinolytic mitochondrial matrix peptidase proteolytic subunit [Source:VGNC Symbol;Acc:VGNC:86777]	-	234	322	339	306	807	596	10.1433575516233	15.1007929500942	13.5893211769749	15.4397759416568	36.6029932993011	28.851679123268
ENSSSCG00000003091	249.054525049445	176.831080162003	299.332960286696	336.784768720298	659.430631894479	509.398124053356	241.739521832715	501.871174889377	-1.05343	0.00194872690775858	0.182978026178355	IRF2BP1	6	52196711	52200215	-	3505	protein_coding	interferon regulatory factor 2 binding protein 1 [Source:VGNC Symbol;Acc:VGNC:89204]	-	265	176	344	309	666	482	4.66367876894961	3.35099227613187	5.59852194966596	6.32987194761741	12.2640574020216	9.47302644694627
ENSSSCG00000008077	36.653307460107	76.3588755245012	89.6258572951443	143.869221589253	184.16531161017	218.766414271877	67.5460134265842	182.266982490433	-1.43159	0.00194949415642487	0.182978026178355	CARD19	3	42633145	42649680	+	1069	protein_coding	caspase recruitment domain family member 19 [Source:VGNC Symbol;Acc:VGNC:86188]	-	39	76	103	132	186	207	2.25038942874337	4.74443682772774	5.49619945194013	8.86585641023329	11.2300892221968	13.3389724044754
ENSSSCG00000037087	0	0	2.61046186296537	22.8882852528358	33.6646268534719	14.7957961343298	0.87015395432179	23.7829027468792	-4.72313	0.00195314141029209	0.182978026178355	PRRT4	18	20018513	20029686	+	3398	protein_coding	proline rich transmembrane protein 4 [Source:VGNC Symbol;Acc:VGNC:91874]	-	0	0	3	21	34	14	0	0	0.0503617537511272	0.443731630355929	0.645808133294674	0.283814379310049
ENSSSCG00000032644	4.69914198206501	0	7.83138558889611	35.9673053973133	42.5758516088027	41.2168606599188	4.1768425236537	39.9200058886783	-3.24074	0.00197658160468046	0.184097098132963	HLX	10	10264244	10275855	+	5293	protein_coding	H2.0 like homeobox [Source:VGNC Symbol;Acc:VGNC:96345]	Homeobox	5	0	9	33	43	39	0.0582691774653187	0	0.0969937120232364	0.447647860501577	0.524341858771396	0.507565911512865
novel.77	0	0	0	1.08991834537313	35.6448990213232	10.5684258102356	0	15.767747725644	-6.51759	0.00198362514477891	0.184097098132963	-	1	130991661	130992665	+	529	-	- && - && -	-	0	0	0	1	36	10	0	0	0	0.135727795476591	4.39232832923779	1.30218911814144
ENSSSCG00000015735	235.896927499663	157.741361280878	283.670189108903	293.188034905372	662.401040146255	517.852864701544	225.769492629815	491.147313251057	-1.12086	0.00201869513004814	0.185697332073649	PTPN18	15	31945897	31965748	-	1582	protein_coding	protein tyrosine phosphatase non-receptor type 18 [Source:VGNC Symbol;Acc:VGNC:96520]	-	251	157	326	269	669	490	9.78673929675181	6.62280479496332	11.7547686460817	12.208723782626	27.2940263387692	21.3363110817599
ENSSSCG00000004954	33.833822270868	77.3635975708763	62.6510847111689	142.77930324388	172.283678603062	156.412701991487	57.9495015176377	157.158561279476	-1.44036	0.00201956717828448	0.185697332073649	C15orf61	1	165436814	165441736	+	699	protein_coding	chromosome 1 C15orf61 homolog [Source:VGNC Symbol;Acc:VGNC:85962]	-	36	77	72	131	174	148	3.17684555870144	7.35126926814158	5.87568203420876	13.4560808279432	16.0664541961938	14.5852632957839
ENSSSCG00000005313	279.129033734661	346.629105999381	355.02281336329	432.697583113133	728.740157769274	681.663464760196	326.926984365777	614.367068547534	-0.910363	0.00204103679911195	0.186043622782009	CCDC107	1	236380577	236383666	+	923	protein_coding	coiled-coil domain containing 107 [Source:VGNC Symbol;Acc:VGNC:86245]	-	297	345	408	397	736	645	19.8484010028619	24.9440044513048	25.2151425108352	30.8825585172538	51.4664343631503	48.1379672866141
ENSSSCG00000018082	109661.056950262	66655.2700006113	168329.542155642	155989.113589803	226742.153355056	268415.821885783	114881.956368838	217049.029610214	-0.917866	0.00204206785995056	0.186043622782009	COX3	MT	9800	10583	+	784	protein_coding	mitochondrially encoded cytochrome c oxidase III [Source:VGNC Symbol;Acc:VGNC:99792]	-	116682	66342	193448	143120	229001	253979	9180.33605239515	5647.04539068955	14075.0888918895	13107.1639602991	18852.5145150893	22315.7496210815
ENSSSCG00000039372	582.693605776061	307.444946190755	544.71637540544	544.959172686566	1400.05242267086	1082.20680296813	478.284975790752	1009.07279944185	-1.07694	0.00205615597393933	0.186471752504151	EMC10	6	55316471	55322250	+	2685	protein_coding	ER membrane protein complex subunit 10 [Source:VGNC Symbol;Acc:VGNC:87669]	-	620	306	626	500	1414	1024	14.2435477780885	7.60546755104053	13.299429393942	13.3705779901521	33.9901504680306	26.2715320871785
ENSSSCG00000032763	163.530140975862	40.1888818550006	239.292337438492	313.896483467462	490.117361543194	431.191773057612	147.670453423118	411.735206022756	-1.47773	0.00207321998173207	0.187164645714457	PYCR3	4	959708	964195	+	1810	protein_coding	pyrroline-5-carboxylate reductase 3 [Source:VGNC Symbol;Acc:VGNC:98230]	-	174	40	275	288	495	408	5.92981918236067	1.47479004618812	8.66676626017325	11.4245309925136	17.6512144667367	15.5278498202598
novel.1246	5.63897037847801	9.04249841737515	9.57169349753969	37.0572237426865	32.6744907695462	72.9221380906256	8.08438743113095	47.5512842009528	-2.55538	0.0021274677430549	0.191192926899608	-	18	45878665	45880955	+	853	-	- && - && -	-	6	9	11	34	33	69	0.43388336176872	0.704112832719945	0.735608296877542	2.86189933111602	2.49696742358682	5.57223974223687
ENSSSCG00000032428	416.34397961096	281.322172985005	338.489888231176	461.035460092834	799.039819727994	705.970844123738	345.38534694238	655.348707981522	-0.924109	0.00216209862620769	0.193429913581581	ARSA	5	107149	111518	+	2943	protein_coding	arylsulfatase A [Source:VGNC Symbol;Acc:VGNC:97886]	-	443	280	389	423	807	668	9.28504988457368	6.34916407924006	7.53984302489777	10.3198782230412	17.6982872799543	15.6356497810355
ENSSSCG00000037847	262.212122599227	224.053016341629	281.059727245938	379.29158418985	561.40715958584	491.431800175955	255.774955395598	477.376847983882	-0.900112	0.00217963969641945	0.193866222951571	MOB2	2	959469	994432	-	1627	protein_coding	MOB kinase activator 2 [Source:VGNC Symbol;Acc:VGNC:90291]	-	279	223	323	348	567	465	10.5776070085282	9.14673488541659	11.3244712715764	15.3573456206986	22.4927975151364	19.6877068362643
ENSSSCG00000025717	45.1117630278241	21.0991629738753	48.7286214420202	47.9564071964178	175.254086854839	190.231664584241	38.3131824812399	137.814052878499	-1.84513	0.00218649785716489	0.193866222951571	HIC1	12	48168766	48171635	+	2535	protein_coding	HIC ZBTB transcriptional repressor 1 [Source:VGNC Symbol;Acc:VGNC:88878]	ZBTB	48	21	56	44	177	180	1.16797635530956	0.55282810311253	1.26012326072248	1.24623280769749	4.50654041695728	4.89129971713718
ENSSSCG00000036742	203.942762021621	252.185233640129	221.889258352056	319.346075194327	596.061922523237	429.078087895565	226.005751337936	448.16202853771	-0.988362	0.00221436577077615	0.195464526992823	KLF15	7	53877813	53890546	-	2843	protein_coding	Kruppel like factor 15 [Source:VGNC Symbol;Acc:VGNC:89495]	zf-C2H2	217	251	255	293	602	406	4.70818643139593	5.89176807847103	5.11642115228212	7.39971899946717	13.6668239249659	9.83736776854409
ENSSSCG00000034510	334.578909123028	213.001073831503	238.42218348417	454.495950020596	651.509543223073	422.737032409424	262.000722146234	509.580841884364	-0.959889	0.00227535862062299	0.199959723735368	ORAI1	14	31011644	31028639	-	2231	protein_coding	ORAI calcium release-activated calcium modulator 1 [Source:VGNC Symbol;Acc:VGNC:91057]	-	356	212	274	417	658	400	9.84285766484264	6.3413988852903	7.00573906372246	13.4202606847009	19.0359384119945	12.3506596772177
ENSSSCG00000027855	99.6218100197781	41.1936039013757	70.482470300065	95.9128143928355	292.090144758065	226.164312339042	70.4326280737396	204.722423829981	-1.53898	0.00229128637583758	0.200349546816473	SOCS1	3	31881225	31884969	+	3188	protein_coding	suppressor of cytokine signaling 1 [Source:VGNC Symbol;Acc:VGNC:93330]	-	106	41	81	88	295	214	2.05096538082414	0.858251014175192	1.44933797354169	1.98193	5.97243828784333	4.62407846011039
ENSSSCG00000029502	472.73368339574	269.265508428504	469.883135333766	602.724844991341	924.787102386551	768.324556404128	403.960775719337	765.278834594007	-0.92138	0.00229996962258475	0.200349546816473	NAXD	11	77210228	77230681	+	2335	protein_coding	NAD(P)HX dehydratase [Source:NCBI gene (formerly Entrezgene);Acc:100153456]	-	503	268	540	553	934	727	13.2877631204229	7.65943421418559	13.1919756164194	17.0044548630987	25.8171298462977	21.4475288060894
ENSSSCG00000017441	10.338112360543	23.1086070666254	8.7015395432179	0	0	0	14.0494196567954	0	6.19071410100907	0.00233664622285533	0.202655592280042	-	12	21222123	21226968	+	1627	protein_coding	-	-	11	23	10	0	0	0	0.417038269153442	0.943385212397227	0.350602825745401	0	0	0
ENSSSCG00000037151	62.0286741632581	8.03777637100013	82.6646	92.6430593567162	305.952049933024	198.686405232429	50.9103587316094	199.093838174056	-1.96486	0.00237686651880539	0.203926448225514	MIEF2	12	60466190	60475092	-	6740	protein_coding	mitochondrial elongation factor 2 [Source:VGNC Symbol;Acc:VGNC:90217]	-	66	8	95	85	309	188	0.604024864017195	0.0792097917982345	0.804019670049523	0.905489662255921	2.95901080211646	1.92144380085166
ENSSSCG00000000645	1200.1608622194	867.075126021639	1349.6087831531	1668.66498676626	2305.0368033789	1775.49553611958	1138.94825713138	1916.39910875491	-0.750527	0.00238596305754963	0.203926448225514	GABARAPL1	5	61757488	61767593	-	2014	protein_coding	GABA type A receptor associated protein like 1 [Source:VGNC Symbol;Acc:VGNC:103282]	-	1277	863	1551	1531	2328	1680	39.1112961097975	28.5956590844989	43.9294025274839	54.580837054963	74.6056085925781	57.4618427544517
ENSSSCG00000009872	586.452919361713	323.520498932755	853.621029189676	855.585901117908	1573.32623735785	1173.09526493615	587.864815828048	1200.66913447064	-1.02983	0.00239917882453054	0.203926448225514	PLBD2	14	38515846	38543561	-	3425	protein_coding	phospholipase B domain containing 2 [Source:VGNC Symbol;Acc:VGNC:91514]	-	624	322	981	785	1589	1110	11.2381491355406	6.27399368408293	16.3384704331533	16.4563512375435	29.9441016976401	22.3250344023787
ENSSSCG00000023603	115.598892758799	58.2738786897509	110.509552198867	187.465955404179	330.705452031165	184.947451679123	94.7941078824725	234.372953038155	-1.30511	0.00240267181825648	0.203926448225514	UBALD1	3	37753280	37758870	+	2003	protein_coding	UBA like domain containing 1 [Source:HGNC Symbol;Acc:HGNC:29576]	-	123	58	127	172	334	175	3.78786889943521	1.93239464614115	3.61681034852453	6.1655519994129	10.7625079489059	6.01848016035663
ENSSSCG00000013524	345.856849879984	244.147457269129	375.906508267013	477.384235273431	644.578590635594	661.583455720748	321.970271805375	594.515427209925	-0.884289	0.00242145764089706	0.203926448225514	MICOS13	2	73294842	73296836	+	890	protein_coding	mitochondrial contact site and cristae organizing system subunit 13 [Source:VGNC Symbol;Acc:VGNC:100171]	-	368	243	432	438	651	626	25.5051915342038	18.2206996071607	27.688326349968	35.3352827724911	47.2105380054488	48.4522623852819
ENSSSCG00000001045	796.974480158225	466.191029518007	733.539783493269	381.471420880596	231.691843638601	408.998078856118	665.568	340.720447791771	0.966745701009154	0.0024224353105386	0.203926448225514	ELOVL2	7	7651600	7774018	-	4792	protein_coding	ELOVL fatty acid elongase 2 [Source:VGNC Symbol;Acc:VGNC:87658]	-	848	464	843	350	234	387	10.9156554825832	6.46174703876582	10.0349157404463	5.24415720627938	3.15172	5.56318995895804
ENSSSCG00000013622	1548.83719728863	1440.77141450177	1574.10850336812	2227.79309794268	2473.35993764626	2221.48310531152	1521.23903838617	2307.54538030015	-0.601091	0.00243343276879148	0.203926448225514	TMEM205	2	70036931	70039730	-	833	protein_coding	transmembrane protein 205 [Source:VGNC Symbol;Acc:VGNC:94134]	-	1648	1434	1809	2044	2498	2102	122.034600341378	114.882249594331	123.878668986239	176.181521946874	193.550991464741	173.827083725128
ENSSSCG00000022963	113.719235965973	87.4108180346264	108.769244290224	197.275220512537	288.129600422362	198.686405232429	103.299766096941	228.030408722443	-1.14225	0.00243344082520753	0.203926448225514	UNKL	3	40445034	40513050	+	4352	protein_coding	unk like zinc finger [Source:VGNC Symbol;Acc:VGNC:94716]	-	121	87	125	181	291	188	1.71501238580863	1.33407162553564	1.63841566374014	2.98616743775002	4.31570817168694	2.9757654452528
novel.2776	0	0	0	28.3378769797014	0	23.2505367825183	0	17.1961379207399	-6.64014	0.00245015067826468	0.204464044626113	-	AEMK02000598.1	1224218	1280559	-	1517	-	- && Q8NGS1.1 RecName: Full=Olfactory receptor 1J4; AltName: Full=HTPCRX01; AltName: Full=Olfactory receptor OR9-21 && PF13853:Olfactory receptor	-	0	0	0	26	0	22	0	0	0	1.23058674949573	0	0.999003095381017
ENSSSCG00000013007	129.696318704994	107.505258962127	141.835094554452	160.21799676985	445.56123776654	291.688552362503	126.345557407191	299.155928966297	-1.24361	0.00246210710167022	0.204602130319131	ZFPL1	2	7095831	7103541	-	3315	protein_coding	zinc finger protein like 1 [Source:VGNC Symbol;Acc:VGNC:95151]	-	138	107	163	147	450	276	2.56783036939382	2.15401650260372	2.80483318221738	3.18389157153729	8.76146940485215	5.73528868793732
ENSSSCG00000006955	160.710655786623	111.524147147627	177.511406681645	322.615830230447	335.656132450793	263.153802674866	149.915403205298	307.141921785369	-1.03374	0.00248941246421369	0.205198621284586	GSDMD	4	995763	1003058	-	2427	protein_coding	gasdermin D [Source:VGNC Symbol;Acc:VGNC:88718]	-	171	111	204	296	339	249	4.3460739457266	3.05212266357288	4.79472116553376	8.75681958257375	9.01525238761321	7.06739401857058
ENSSSCG00000008850	330.819595537376	458.153253147007	334.139118459567	238.692117636716	176.244222938765	141.616905857157	374.37065571465	185.517748810879	1.01295551938338	0.00249822687400093	0.205198621284586	-	8	42150001	42154651	-	3808	protein_coding	-	-	352	456	384	219	178	134	5.7018593606105	7.99128619040066	5.7522433360111	4.12925442062986	3.01697026827796	2.42402777911171
ENSSSCG00000039575	464.275227828023	233.095514759004	442.038208795469	565.667621248655	971.323498331056	717.596112514997	379.802983794165	751.529077364903	-0.984212	0.00250785411203072	0.205198621284586	PALM	2	77619196	77644673	-	2927	protein_coding	paralemmin [Source:VGNC Symbol;Acc:VGNC:91160]	-	494	232	508	519	981	679	10.4105818670326	5.28949296374544	9.90019969674703	12.7311930221706	21.6318793809515	15.980000394067
ENSSSCG00000046457	0	0	0	13.0790201444776	0	39.1031754978717	0	17.3940652141164	-6.657	0.00251649244897992	0.205198621284586	-	5	19174324	19179006	-	2904	lncRNA	-	-	0	0	0	12	0	37	0	0	0	0.29669423060792	0	0.87767725927625
ENSSSCG00000040445	3853.2964252933	2252.58682797279	1981.34055399072	1497.54780654268	1787.19563148579	1273.49531013339	2695.7412690856	1519.41291605395	0.82707021614071	0.0025209437386556	0.205198621284586	RND3	15	1715207	1734419	+	2931	protein_coding	Rho family GTPase 3 [Source:VGNC Symbol;Acc:VGNC:96407]	-	4100	2242	2277	1374	1805	1205	86.285697777422	51.0468057252842	44.3149411763782	33.6585483558438	39.7474576702212	28.3205029823837
ENSSSCG00000022634	438.899861124872	397.869930364506	534.274527953579	244.141709363581	273.277559163478	236.732738149277	457.014773147652	251.384002225445	0.862498592912763	0.00253743535093845	0.205697973489749	-	2	66478900	66513477	-	6653	protein_coding	-	zf-C2H2	467	396	614	224	276	224	4.32982291307008	3.97215734821058	5.26445978742656	2.4174358714556	2.67756	2.31931762728525
novel.546	0	0	0.87015395432179	21.7983669074626	20.7928577624385	7.39789806716492	0.290051318107263	16.6630409123554	-5.63404	0.00258010389355221	0.208306680609108	-	12	59091485	59092412	-	311	-	- && - && -	-	0	0	1	20	21	7	0	0	0.183418262857803	4.61736358888209	4.35819716054864	1.5504843422758
ENSSSCG00000009620	765.020314680183	653.069330143761	717.006858361155	862.125411190147	1417.87487218152	1382.35009597882	711.698834395033	1220.78345978349	-0.778555	0.00263107977561043	0.211562248677728	BMP1	14	6443912	6489064	+	3591	protein_coding	bone morphotic protein 1 [Source:VGNC Symbol;Acc:VGNC:85838]	-	814	650	824	791	1432	1308	13.9823373794308	12.0794381045692	13.0892502681682	15.815595380515	25.7380464633098	25.0912370062333
ENSSSCG00000013415	14.097425946195	0	0.87015395432179	52.3160805779103	100.993880560416	12.6821109722827	4.98919330017227	55.3306907035362	-3.47123	0.0026679788995213	0.213664229529809	AZU1	2	77530695	77533643	-	1014	protein_coding	azurocidin 1 [Source:VGNC Symbol;Acc:VGNC:85714]	-	15	0	1	48	102	12	0.912481527585597	0	0.0562555027108251	3.39881674826587	6.4924734820571	0.815216619522863
ENSSSCG00000048443	121.237863137277	156.736639234503	96.5870889297187	384.741175916715	234.662251890377	214.539043947783	124.853863767166	277.980823918292	-1.15551	0.00268915928107386	0.214495552134168	APLN	X	106236748	106246378	-	2995	protein_coding	apelin [Source:HGNC Symbol;Acc:HGNC:16665]	-	129	156	111	353	237	203	2.65682935330799	3.4759742691292	2.1141174798378	8.46257140030455	5.10739547042783	4.66905451852602
novel.2058	173.868253336405	126.594977843252	156.627711777922	87.1934676298505	15.8421773428103	9.51158322921204	152.363647652526	37.5157427339576	2.02518868330313	0.00272595761542035	0.216560976799454	-	6	138612565	138615967	+	2778	-	- && Q5RHP9.1 RecName: Full=Glutamate-rich protein 3 && -	-	185	126	180	80	16	9	4.10780920949801	3.02682341552973	3.69609588005033	2.0676746956693	0.37173693083222	0.223172152320784
ENSSSCG00000009973	332.699252330202	320.50633279363	404.621588759632	452.316113329849	776.266689797704	715.48242735295	352.609057961155	648.021743493501	-0.8779	0.00273953962774929	0.216772894608481	RHBDD3	14	46400026	46408366	-	4915	protein_coding	rhomboid domain containing 3 [Source:VGNC Symbol;Acc:VGNC:98290]	-	354	319	465	415	784	677	4.44273610330302	4.33127682995198	5.39675118681204	6.06246217293049	10.2953356050343	9.48844141296738
ENSSSCG00000036434	326.120453555311	194.916076996753	233.20125975824	462.125378438208	455.462598605796	493.545485338002	251.412596770101	470.377820794002	-0.903468	0.00279201802903678	0.220048690772617	TPGS1	2	77775303	77783424	-	2135	protein_coding	tubulin polyglutamylase complex subunit 1 [Source:VGNC Symbol;Acc:VGNC:94335]	-	347	194	268	424	460	467	10.0254153109512	6.06390839365922	7.16044279750452	14.2591108263313	13.9061823528067	15.0677614198133
ENSSSCG00000039703	75.1862717130401	62.292766875251	69.6123163457432	139.509548207761	189.115992029798	160.640072315581	69.0304516446781	163.088537517713	-1.24035	0.00281761615318815	0.22118843643664	EEPD1	18	37817289	37948659	-	7087	protein_coding	endonuclease/exonuclease/phosphatase family domain containing 1 [Source:VGNC Symbol;Acc:VGNC:87559]	-	80	62	80	128	191	152	0.696303104442346	0.58381874905895	0.643917931409925	1.29679702092718	1.73947784698845	1.47744352492615
ENSSSCG00000027538	948.286851980718	922.334838572265	897.998880860087	1250.13634214298	1581.24732602925	1509.17120570164	922.873523804357	1446.85162462463	-0.648845	0.00284402103317464	0.222382290314494	-	2	9757033	9760895	+	685	protein_coding	-	-	1009	918	1032	1147	1597	1428	90.8597153666707	89.4336366768343	85.9393551835585	120.225699805493	150.474293301231	143.60427534503
ENSSSCG00000003109	203.002933625208	68.3210991535011	148.796326189026	330.245258648059	363.379942800711	277.949598809196	140.040119655912	323.858266752655	-1.20855	0.00292703069554193	0.227975516251601	TMEM160	6	52874828	52877190	-	681	protein_coding	transmembrane protein 160 [Source:VGNC Symbol;Acc:VGNC:94100]	-	216	68	171	303	367	263	19.5648902690071	6.66362550972225	14.3235927122479	31.9462572005232	34.7829906519502	26.6034751012722
ENSSSCG00000007576	156.011513804558	41.1936039013757	165.32925132114	240.871954327462	364.370078884637	333.962255603445	120.844789675691	313.068096271848	-1.37178	0.00303978631679266	0.23583279702273	FOXK1	3	3556007	3621142	+	7208	protein_coding	forkhead box K1 [Source:VGNC Symbol;Acc:VGNC:88214]	Fork_head	166	41	190	221	368	316	1.42057473778503	0.379592707157396	1.5036327902702	2.20141521106725	3.29519415352301	3.0199658954633
ENSSSCG00000033082	454.876943863893	261.227732057504	501.208677689351	563.487784557909	957.461593156097	809.541417064047	405.771117870249	776.830264926018	-0.936502	0.00307178140824063	0.237387745327109	HGS	12	1205161	1228153	-	9652	protein_coding	hepatocyte growth factor-regulated tyrosine kinase substrate [Source:VGNC Symbol;Acc:VGNC:88872]	-	484	260	576	517	967	766	3.09313464692878	1.79764866280597	3.40414566258759	3.84589742729789	6.46631904304026	5.46690075962043
ENSSSCG00000025525	1060.12643115387	566.663234155509	871.024108276112	1154.22352775015	1848.58406868918	1458.44276181251	832.604591195162	1487.08345275061	-0.836677	0.00309125901642051	0.237967036143906	-	13	207042942	207056771	+	7563	protein_coding	-	-	1128	564	1001	1059	1867	1380	9.19995655516052	4.97661202813263	7.5499302959838	10.0537093787831	15.933	12.5694049983553
ENSSSCG00000030565	179.507223714883	9.04249841737515	69.6123163457432	23.9782035982089	7.92108867140515	10.5684258102356	86.0540128260005	14.1559060266165	2.6073140431114	0.00312801283521783	0.239866652201781	GRIA4	9	35441999	35805361	+	9178	protein_coding	glutamate ionotropic receptor AMPA type subunit 4 [Source:VGNC Symbol;Acc:VGNC:88673]	-	191	9	80	22	8	10	1.28367797903401	0.0654399919710299	0.497215774667916	0.172107222026211	0.0562587270566521	0.0750553544886488
ENSSSCG00000013891	193.604649661078	165.779137651878	204.486179265621	251.771137781193	456.452734689722	413.225449180212	187.956655526192	373.816440550376	-0.991912	0.00318370869908095	0.241851353064549	CCDC124	2	59819111	59831482	-	4931	protein_coding	coiled-coil domain containing 124 [Source:VGNC Symbol;Acc:VGNC:86251]	-	206	165	235	231	461	391	2.57693221669965	2.23304627506633	2.71854060859106	3.36357754602391	6.03411927557454	5.4622489354544
ENSSSCG00000047567	0	0	0	2.17983669074626	14.8520412588847	23.2505367825183	0	13.4274715773831	-6.28478	0.00318572667252324	0.241851353064549	-	5	85960889	85989024	+	3681	lncRNA	-	-	0	0	0	2	15	22	0	0	0	0.0390111403461649	0.263010695255681	0.411705432136105
novel.2009	0	0	0	14.1689384898507	18.8125855945872	5.2842129051178	0	12.7552456631852	-6.21062	0.0032007299428273	0.241851353064549	-	6	60589218	60594971	+	288	-	- && - && -	-	0	0	0	13	19	5	0	0	0	3.24097239407123	4.25803356839979	1.19593410329309
ENSSSCG00000003402	3309.13578377018	3972.67097136681	4469.11070939671	5312.26201534864	6845.8008842619	5869.70369500485	3916.9724881779	6009.25553153846	-0.617446	0.00320260338633384	0.241851353064549	PGD	6	70675815	70692679	+	1873	protein_coding	phosphogluconate dehydrogenase [Source:VGNC Symbol;Acc:VGNC:91348]	-	3521	3954	5136	4874	6914	5554	115.957548426755	140.879456956172	156.419251249182	186.84101364436	238.253651571412	204.266821867663
ENSSSCG00000046640	60.1490173704321	271.274952521254	87.015395432179	499.182602180894	253.474837484965	378.349644006434	139.479788441288	377.002361224098	-1.43601	0.00330567382724011	0.248428432328751	OAS1	14	38851918	38859409	-	1005	protein_coding	2'-5'-oligoadenylate synthetase 1 [Source:HGNC Symbol;Acc:HGNC:8086]	-	64	270	100	458	256	358	3.92811948352868	17.9286043674661	5.67592833321161	32.720797754885	16.440759305105	24.5384258280459
ENSSSCG00000009135	0	0	0	32.6975503611939	3.96054433570257	4.22737032409424	0	13.6284883403302	-6.30427	0.00331471399059056	0.248428432328751	LRIT3	8	112339892	112376316	-	6790	protein_coding	leucine rich repeat, Ig-like and transmembrane domains 3 [Source:VGNC Symbol;Acc:VGNC:89815]	-	0	0	0	30	4	4	0	0	0	0.317231239206701	0.0380222825424119	0.0405807389394297
ENSSSCG00000008022	360.894104222592	160.755527420003	359.373583134899	453.406031675223	699.036075251504	628.821335709018	293.674404925831	593.754480878582	-1.01499	0.00343923826228359	0.255851320527301	TELO2	3	40362208	40386777	-	5382	protein_coding	telomere maintenance 2 [Source:VGNC Symbol;Acc:VGNC:93871]	-	384	160	413	416	706	595	4.40107032435488	1.98392417956187	4.37733034861479	5.54975874837616	8.46659869541348	7.61558037682288
ENSSSCG00000002515	26.315195099564	0	16.532925132114	73.0245291399998	155.451365176326	39.1031754978717	14.2827067438927	89.1930232713992	-2.63907	0.00343951979159102	0.255851320527301	SLC25A47	7	121192433	121210377	+	1715	protein_coding	solute carrier family 25 member 47 [Source:VGNC Symbol;Acc:VGNC:93020]	-	28	0	19	67	157	37	1.00708165330263	0	0.631964148820267	2.80501472599231	5.90858511059582	1.4861660413634
ENSSSCG00000024669	477.432825377805	179.845246301128	463.792057653514	417.438726277909	1238.66024099098	889.861453221837	373.690043110815	848.653473496909	-1.18302	0.00346121482938538	0.256504431815012	-	6	78059094	78071604	+	2350	protein_coding	NBL1, DAN family BMP antagonist [Source:VGNC Symbol;Acc:VGNC:96593]	-	508	179	533	383	1251	842	13.3341896351113	5.08316199004776	12.9378559600417	11.7018729609045	34.358754720977	24.6816371329499
ENSSSCG00000008030	59.2091889740191	49.2313802723758	57.4301609852381	102.452324465074	186.145583778021	135.275850371016	55.2902434105443	141.29125287137	-1.35373	0.00352770655710416	0.259738930818359	TSR3	3	40534226	40536770	+	1231	protein_coding	TSR3 ribosome maturation factor [Source:VGNC Symbol;Acc:VGNC:94523]	-	63	49	66	94	188	128	3.15684510940824	2.65635924444404	3.05836170870777	5.48269728502758	9.85706825975621	7.16278063099861
ENSSSCG00000024661	298.865430059334	188.887744718503	241.032645347136	397.820196061193	500.01872238245	447.044411772966	242.928606708324	448.294443405536	-0.883693	0.0035310161281384	0.259738930818359	ZNF524	6	59720722	59724166	+	2631	protein_coding	zinc finger protein 524 [Source:VGNC Symbol;Acc:VGNC:95259]	zf-C2H2	318	188	277	365	505	423	7.45550471387383	4.76854387036198	6.0056758230373	9.96085191546847	12.388493512334	11.0751407221267
ENSSSCG00000047299	21448.7636629375	11393.5480058927	31732.774406207	35306.8148800172	29359.5151605632	60266.4481828685	21525.0286916791	41644.2594078163	-0.952083	0.00359296604504613	0.263247571661849	RN18S	AEMK02000489.1	43232	45101	+	1870	rRNA	18S ribosomal RNA [Source:NCBI gene (formerly Entrezgene);Acc:100861538]	-	22822	11340	36468	32394	29652	57025	752.805653136339	404.687909278472	1112.43156806331	1243.79108199344	1023.43520615297	2100.64865938001
ENSSSCG00000005907	574.235150208344	373.756601251506	524.702834456039	925.340675221788	792.108867140515	782.063509957434	490.898195305296	833.171017439912	-0.762709	0.00360522327637193	0.263247571661849	ADCK5	4	393724	410529	-	8090	protein_coding	aarF domain containing kinase 5 [Source:VGNC Symbol;Acc:VGNC:85104]	-	611	372	603	849	800	740	4.6586862821736	3.06862062391652	4.25178950414244	7.53500658000519	6.38247956645183	6.30105008884606
ENSSSCG00000029034	167.289454561514	124.585533750502	131.39324710259	150.408731661492	488.137089375342	351.928579480845	141.089411804869	330.158133505893	-1.22705	0.0036346310323276	0.263580076752192	COX4I1	6	3131019	3240221	-	816	protein_coding	cytochrome c oxidase subunit 4I1 [Source:VGNC Symbol;Acc:VGNC:96957]	-	178	124	151	138	493	333	13.4555241729558	10.1409889082862	10.5557659829231	12.1426477026741	38.9946232053454	28.1114863338775
novel.524	28.1949	19.0897188811253	15.6627711777922	86.1035492844774	77.2306145462002	59.1831845373194	20.9824473171025	74.172449455999	-1.82257	0.00363631947183428	0.263580076752192	-	12	26606855	26622929	-	1302	-	- && - && -	-	30	19	18	79	78	56	1.42128459135452	0.973848496321227	0.788614005743457	4.3565286488189	3.86662082951463	2.96283029460997
ENSSSCG00000010011	687.954386174317	630.96544512351	603.017	818.528677375221	1319.85139987288	1064.24047909072	640.645507214276	1067.54018544628	-0.736971	0.00370449211564093	0.267545156031798	TCN2	14	47496323	47515965	+	2379	protein_coding	transcobalamin 2 [Source:VGNC Symbol;Acc:VGNC:93830]	-	732	628	693	751	1333	1007	18.9796157737804	17.6162710140933	16.6165843908795	22.6657431101911	36.1646007619954	29.1584720387262
ENSSSCG00000023759	837.387101203984	946.448167685265	1080.73121126766	1572.75217237343	1454.50990728677	1419.33958631464	954.855493385637	1482.20055532495	-0.634213	0.00373092875928916	0.268478174232761	WDR13	X	42722785	42730199	+	1994	protein_coding	WD repeat domain 13 [Source:VGNC Symbol;Acc:VGNC:94907]	-	891	942	1242	1443	1469	1343	27.562799587224	31.5264107892637	35.5303435546543	51.9595814913085	47.5493527384795	46.3960056377246
ENSSSCG00000044425	0	0	0	11.9891017991044	19.8027216785129	5.2842129051178	0	12.358678794245	-6.16527	0.00379662841537633	0.272219628006459	-	6	47249278	47250946	-	1193	lncRNA	-	-	0	0	0	11	20	5	0	0	0	0.662028534684226	1.08202555935866	0.288708316637393
ENSSSCG00000028197	1463.31281321504	1082.08564394589	932.805039032959	2079.56420297193	2030.76910813149	1573.63860314408	1159.40116539796	1894.65730474917	-0.708655	0.00385953470894651	0.275734600195635	PFKL	13	207167372	207191690	+	3564	protein_coding	phosphofructokinase, liver type [Source:VGNC Symbol;Acc:VGNC:91337]	-	1557	1077	1072	1908	2051	1489	26.9476994161819	20.1663262649954	17.1577389143346	38.4383858765371	37.1429105743241	28.7797313907622
ENSSSCG00000024418	687.954386174317	602.83322782501	723.097936041407	458.855623402088	356.448990213232	392.088597559741	671.295183346911	402.46440372502	0.73857649798625	0.00391138968477906	0.277701171053916	RHOU	14	60667108	60677731	-	3691	protein_coding	ras homolog family member U [Source:VGNC Symbol;Acc:VGNC:92294]	-	732	600	831	421	360	371	12.233136257335	10.8481576141987	12.8428066299738	8.18959674960609	6.29515493407421	6.92404048055594
ENSSSCG00000024388	1089.26111144267	1041.89676209089	1353.08939897038	1743.86935259701	2000.0748895298	1666.64075027415	1161.41575750131	1803.52833080032	-0.634787	0.00391502582423324	0.277701171053916	BNIP3	14	140362127	140371881	-	2385	protein_coding	BCL2 interacting protein 3 [Source:VGNC Symbol;Acc:VGNC:85855]	-	1159	1037	1555	1600	2020	1577	29.9754581617976	29.0161076833723	37.1916096475253	48.1677174387365	54.6652015613431	45.5483913876094
ENSSSCG00000005490	1.87966	0	1.74030790864358	28.3378769797014	15.8421773428103	19.0231664584241	1.20665490048986	21.0677402603119	-4.10507	0.00393683683581379	0.278254506747678	WHRN	1	255009768	255095223	-	4244	protein_coding	whirlin [Source:VGNC Symbol;Acc:VGNC:94956]	-	2	0	2	26	16	18	0.029068685798674	0	0.0268817529447581	0.43986807233389	0.243328273763409	0.292164108928905
ENSSSCG00000023228	615.587599650516	502.361023187508	654.355773649986	745.504148235222	1200.04493371788	1053.67205328049	590.76813216267	999.740378411197	-0.758894	0.00403906628597771	0.283085140793281	-	6	48889801	48938610	-	5056	protein_coding	-	-	655	500	752	684	1212	997	7.99107141582972	6.59951044205029	8.48425553225476	9.71344988213365	15.4718954577298	13.5836920365176
ENSSSCG00000014812	234.95709910325	60.283322782501	122.691707559372	167.847425187462	494.077905878896	445.987569191942	139.310709815041	369.304	-1.40625	0.00404132566976249	0.283085140793281	FOLR2	9	6785303	6790465	+	2201	protein_coding	folate receptor 2 (fetal) [Source:NCBI gene (formerly Entrezgene);Acc:396853]	-	250	60	141	154	499	422	7.00633249259272	1.81919808060007	3.65428180126193	5.02371675888049	14.6328348401892	13.2075463132966
ENSSSCG00000017245	668.217989849644	493.318524770133	974.572428840404	798.910147158505	1535.70106616867	1745.90394385092	712.036314486727	1360.17171905937	-0.933467	0.00404794219753747	0.283085140793281	CDC42EP4	12	7638085	7660188	+	3192	protein_coding	CDC42 effector protein 4 [Source:VGNC Symbol;Acc:VGNC:86458]	-	711	491	1120	733	1551	1652	13.7397077535285	10.2651994200176	20.0151157013252	16.4879081424237	31.3615040661088	35.6514250581687
ENSSSCG00000024312	225.55881513912	240.128569083629	229.720643940952	110.081752882686	102.974152728267	132.105322627945	231.802676054567	115.053742746299	1.0107736768784	0.0040827133066865	0.284425529815279	ID4	7	15281621	15284022	+	1463	protein_coding	inhibitor of DNA binding 4, HLH protein [Source:VGNC Symbol;Acc:VGNC:89024]	bHLH	240	239	264	101	104	125	10.1190022580647	10.9019040683616	10.2934880749672	4.95680135647216	4.58814337664893	5.88566339282997
ENSSSCG00000031367	31.014337081629	45.2124920868757	24.3643107210101	7.62942841761192	0	0	33.5303799631716	2.54314280587064	3.73823857547783	0.00409648918723601	0.284425529815279	AADAC	13	92017548	92042938	+	4363	protein_coding	arylacetamide deacetylase [Source:HGNC Symbol;Acc:HGNC:17]	-	33	45	28	7	0	0	0.466551407686901	0.688297325590319	0.366079815027675	0.115195972186527	0	0
ENSSSCG00000022317	548.859783505193	204.963297460503	577.782225669668	624.523211898804	1233.70956057135	920.509888071521	443.868435545121	926.247553513892	-1.06083	0.00411007134872287	0.284425529815279	SLC38A10	12	1476996	1514497	+	4162	protein_coding	solute carrier family 38 member 10 [Source:VGNC Symbol;Acc:VGNC:93093]	-	584	204	664	573	1246	871	8.65528850039289	3.27097234895785	9.10057783594131	9.88500773221475	19.3225275038965	14.4160344998974
ENSSSCG00000038777	228.378300328359	55.2597125506259	221.889258352056	283.378769797014	593.09151427146	392.088597559741	168.509090410347	422.852960542738	-1.32641	0.00412506664560422	0.284472043917866	C7orf50	3	648140	745331	-	4053	protein_coding	chromosome 3 C7orf50 homolog [Source:VGNC Symbol;Acc:VGNC:86027]	-	243	55	255	260	599	371	3.69828560506861	0.905596774599232	3.5889428413368	4.60597112999021	9.53889759309912	6.30561
ENSSSCG00000023380	2842.98089914933	2465.58790180429	2506.91354240108	3359.12834043999	4263.52597738382	4046.65024273921	2605.16078111823	3889.76818685434	-0.578353	0.00415194721669899	0.285335030002971	ISCU	14	42215608	42222711	-	1504	protein_coding	iron-sulfur cluster assembly enzyme [Source:VGNC Symbol;Acc:VGNC:89222]	-	3025	2454	2881	3082	4306	3829	124.064725781901	108.886867349661	109.269356885788	147.132720567509	184.788166752257	175.374830355673
ENSSSCG00000033689	729.306835616489	354.666882370381	780.528097026645	886.103614788356	1520.84902490979	1110.74155265576	621.500605004505	1172.56473078464	-0.915519	0.0041954744020907	0.287332127930771	GPS1	12	951866	958001	-	2675	protein_coding	G protein pathway suppressor 1 [Source:VGNC Symbol;Acc:VGNC:88647]	-	776	353	897	813	1536	1051	17.8940527033548	8.80642620757922	19.1280906671599	21.8218329327797	37.0608518167413	27.0650393912208
ENSSSCG00000021880	925.730970466806	708.329042694386	886.686879453904	924.250756876415	2171.36843204894	1457.38591923149	840.248964205032	1517.66836938561	-0.85305	0.00423457009957966	0.289013047243133	MXRA8	6	63630937	63635457	-	1791	protein_coding	matrix remodeling associated 8 [Source:VGNC Symbol;Acc:VGNC:90494]	-	985	705	1019	848	2193	1379	33.9243411478585	26.2689257180116	32.4549962389746	33.9957583631685	79.0298237757269	53.0393769950929
ENSSSCG00000003148	487.770937738348	475.233527935383	515.131140958499	772.75210686955	1085.18914798251	655.242400234607	492.71186887741	837.727885028887	-0.765884	0.00425274776762877	0.289259669222175	DBP	6	53986959	53993020	-	1910	protein_coding	D-box binding PAR bZIP transcription factor [Source:VGNC Symbol;Acc:VGNC:87167]	TF_bZIP	519	473	592	709	1096	620	16.7611868620021	16.5263351078932	17.6803681734428	26.6524621462019	37.0360920308144	22.3608370140329
ENSSSCG00000002868	1150.34995720951	1116.24619352264	1168.61676065416	1600.00013100776	2598.11708422089	1488.03435408117	1145.07097046211	1895.38385643661	-0.727189	0.00430296977706449	0.291676732908798	PEPD	6	43177065	43290369	-	2216	protein_coding	peptidase D [Source:VGNC Symbol;Acc:VGNC:91313]	-	1224	1111	1343	1468	2624	1408	34.0708084603332	33.4574689957148	34.5707834398046	47.5642624498407	76.426160555827	43.7685977095452
ENSSSCG00000007481	142.853916254776	127.599699889627	71.3526242543868	217.983669074626	282.188783918808	237.789580730301	113.935413466263	245.987344574579	-1.1119	0.00437127852614622	0.294334758774631	ZFP64	17	53369672	53459599	-	6177	protein_coding	ZFP64 zinc finger protein [Source:VGNC Symbol;Acc:VGNC:95720]	zf-C2H2	152	127	82	200	285	225	1.51787764161365	1.37206567879741	0.757249884960286	2.32475323966704	2.97793508426211	2.5091963701924
ENSSSCG00000032796	593.031718136604	585.752953036634	642.173618289481	928.610430257908	1200.04493371788	827.507740941447	606.986096487573	985.387701639078	-0.6991	0.00438657026397974	0.294334758774631	GRINA	4	682834	686116	-	1776	protein_coding	glutamate ionotropic receptor NMDA type subunit associated protein 1 [Source:VGNC Symbol;Acc:VGNC:88689]	-	631	583	738	852	1212	783	21.9157922568019	21.9065695444692	23.7037121929038	34.4445964209816	44.0461167985822	30.370261714978
ENSSSCG00000036622	327.060281951724	494.323246816508	339.360042185498	693.188067657311	643.588454551668	649.958187329489	386.914523651243	662.24490317949	-0.775916	0.00438664158890745	0.294334758774631	-	4	92712591	92741150	-	4335	protein_coding	-	-	348	492	390	636	650	615	4.95177518803821	7.57399095692876	5.13190336840206	10.5339797973071	9.67770149947721	9.77273
ENSSSCG00000000895	1048.84849039691	1885.86328104591	1270.42477330981	1019.07365292388	568.338112173319	774.665611890269	1401.71218158421	787.359125662489	0.832212945639489	0.00443717686835655	0.295369059840147	SNRPF	5	87604596	87636481	-	1577	protein_coding	small nuclear ribonucleoprotein polypeptide F [Source:NCBI gene (formerly Entrezgene);Acc:100155855]	-	1116	1877	1460	935	574	733	43.651912753013	79.4294143820251	52.8109679348218	42.5700720099264	23.4924421873412	32.0185761498522
novel.1390	3320.41372452713	5476.73987479021	2319.83044222189	7307.90250572684	5532.8804369765	6498.52503071387	3705.66134717975	6446.43599113907	-0.798883	0.00447239481604596	0.295369059840147	-	2	6806364	6811602	-	5239	-	- && - && -	-	3533	5451	2666	6705	5588	6149	41.5973837027085	69.4347002319447	29.0278393987858	91.8913963593656	68.8423943410533	80.851080539453
ENSSSCG00000035293	751.862717130401	235.104958851754	527.313296319005	608.174436718207	1324.80208029251	1294.63216175386	504.760324100386	1075.86955958819	-1.09162	0.00447680059873185	0.295369059840147	-	2	1469132	1496442	-	6953	protein_coding	insulin like growth factor 2 [Source:NCBI gene (formerly Entrezgene);Acc:396916]	-	800	234	606	558	1338	1225	7.09722436528535	2.24591031267984	4.97168219872842	5.76217490642471	12.4202933030153	12.1365037147074
ENSSSCG00000010735	515.965789630738	343.614939860256	402.011126896667	652.861088878506	782.207506301258	696.459260894526	420.530618795887	710.509285358097	-0.756574	0.00447955053429272	0.295369059840147	LHPP	14	133864048	133999174	+	2790	protein_coding	phospholysine phosphohistidine inorganic pyrophosphate phosphatase [Source:VGNC Symbol;Acc:VGNC:89710]	-	549	342	462	599	790	659	12.1377704101676	8.18032736909831	9.44584331323829	15.4151262653989	18.2755668266802	16.2708763678998
ENSSSCG00000011828	33.833822270868	15.0708306956252	26.9747725839755	47.9564071964178	86.141839301531	132.105322627945	25.2931418501563	88.7345230419646	-1.8091	0.00449305745840994	0.295369059840147	FAM43A	13	131663485	131664759	+	1275	protein_coding	family with sequence similarity 43 member A [Source:VGNC Symbol;Acc:VGNC:87970]	-	36	15	31	44	87	125	1.74165885924103	0.78510881870603	1.38692978212712	2.47780405295147	4.40409862083901	6.75351023036097
ENSSSCG00000028104	0	3.01416613912505	0	15.2588568352238	0	77.1495084147199	1.00472204637502	30.8027884166479	-4.97455	0.00450421026038754	0.295369059840147	-	5	19185746	19189023	+	2051	protein_coding	homeobox C11 [Source:VGNC Symbol;Acc:VGNC:103287]	Homeobox	0	3	0	14	0	73	0	0.0976122617113786	0	0.490102415065642	0	2.45181068626367
ENSSSCG00000037096	26.315195099564	32.1511054840005	16.532925132114	45.7765705056715	83.171431049754	133.162165208969	24.9997419052262	87.3700555881314	-1.80814	0.00454430681034885	0.295369059840147	TMEM88	12	53109621	53110646	+	914	protein_coding	transmembrane protein 88 [Source:VGNC Symbol;Acc:VGNC:94214]	-	28	32	19	42	84	126	1.88965539979652	2.33642886967221	1.18579706261133	3.29934371980185	5.9317256758452	9.49629250334783
ENSSSCG00000012199	111.839579173147	118.557201472252	100.937858701328	378.201665844477	283.178920002734	120.480054236686	110.444879782242	260.620213361299	-1.23883	0.00454624051493781	0.295369059840147	NR0B1	X	26117868	26122995	-	1567	protein_coding	nuclear receptor subfamily 0 group B member 1 [Source:NCBI gene (formerly Entrezgene);Acc:397680]	Miscellaneous	119	118	116	347	286	114	4.68434358679615	5.02529767174313	4.22271681611876	15.8995541295912	11.7799922400146	5.01147523667118
ENSSSCG00000036049	659.759534281927	760.574589105887	689.161931822857	481.743908654924	335.656132450793	444.930726610919	703.165351736891	420.776922572212	0.741134679160522	0.00454920228259773	0.295369059840147	PEG10	9	74474058	74486980	+	6672	protein_coding	paternally expressed 10 [Source:NCBI gene (formerly Entrezgene);Acc:654416]	-	702	757	792	442	339	421	6.49010692264389	7.57161674754789	6.77130083348788	4.75653502439231	3.27937912840786	4.34666121570984
ENSSSCG00000035074	96.8023248305391	22.1038850202504	113.120014061833	91.553141011343	399.024841822034	244.130636216442	77.3420746375407	244.902873016607	-1.66145	0.00456608471600636	0.295369059840147	FOXO6	6	169857586	169880249	-	4455	protein_coding	forkhead box O6 [Source:HGNC Symbol;Acc:HGNC:24814]	Fork_head	103	22	130	84	403	231	1.42613386762581	0.329551849827222	1.6645567603459	1.35380478558873	5.83855405614925	3.57185652183536
ENSSSCG00000029443	1563.87445163123	1389.53059013665	3075.99422852753	1243.59683207074	811.911588819028	1234.39213463552	2009.79975676514	1096.63351850843	0.874307999141027	0.00458640837688667	0.295369059840147	TKTL1	X	124840521	124866663	+	1870	protein_coding	transketolase like 1 [Source:VGNC Symbol;Acc:VGNC:94009]	-	1664	1383	3535	1141	820	1168	54.8886428366869	49.3548	107.832773749693	43.8095210395294	28.3022011684012	43.0259997221543
ENSSSCG00000008981	453.93711546748	512.408243651258	477.714520922663	251.771137781193	288.129600422362	306.484348496832	481.353293347133	282.128362233463	0.770497937812194	0.00459332449890656	0.295369059840147	-	8	71940500	71987535	+	6196	protein_coding	-	-	483	510	549	231	291	290	4.80846543913683	5.49297406244454	5.05433356715274	2.67685617808972	3.03130438398669	3.22415804735438
ENSSSCG00000045913	5.63897037847801	0	10.4418474518615	6.53951007223879	207.928577624385	206.084303299594	5.36027261011316	140.184130332073	-4.70333	0.00459538993457557	0.295369059840147	-	AEMK02000489.1	46871	48040	-	1014	lncRNA	-	-	6	0	12	6	210	195	0.364992611034239	0	0.675066032529902	0.424852093533234	13.3668571689411	13.2472700672465
ENSSSCG00000015732	0	0	0	4.35967338149252	18.8125855945872	12.6821109722827	0	11.9514566494542	-6.11723	0.00461953674657413	0.295963288140996	TFCP2L1	15	30072172	30137094	+	7583	protein_coding	transcription factor CP2 like 1 [Source:VGNC Symbol;Acc:VGNC:95864]	CP2	0	0	0	4	19	12	0	0	0	0.0378741942804255	0.161718800962566	0.109010899669812
ENSSSCG00000004746	97.7421532269521	69.3258211998761	25.2344646753319	142.77930324388	199.017352869054	181.776923936052	64.1008130340534	174.524526682996	-1.44711	0.00464681571573573	0.296753720032886	-	1	129867642	129875723	-	1455	pseudogene	-	-	104	69	29	131	201	172	4.40901039968232	3.16471699086657	1.13694110839486	6.46446769672321	8.91622525619558	8.14320161384556
ENSSSCG00000035555	415.404151214547	239.123847037254	432.46651529793	493.733010454028	884.192	667.92451120689	362.331504516577	681.949681535506	-0.912005	0.00466274063322854	0.296816319604333	BTBD6	AEMK02000452.1	3331385	3333882	+	2149	protein_coding	BTB domain containing 6 [Source:VGNC Symbol;Acc:VGNC:85907]	-	442	238	497	453	893	632	12.6869325542278	7.39076379824243	13.1923734923881	15.135133422347	26.8202616946764	20.2586451135407
ENSSSCG00000005134	0	0	0	6.53951007223879	7.92108867140515	21.1368516204712	0	11.8658167880384	-6.10574	0.00468383053556143	0.297206256443405	P14ARF	1	200774496	200798854	+	1731	protein_coding	p14ARF protein [Source:NCBI gene (formerly Entrezgene);Acc:396553]	-	0	0	0	6	8	20	0	0	0	0.248873496731773	0.298291506023081	0.795907618136128
ENSSSCG00000026527	8.45845556771701	39.1841598086256	13.0523093148268	0	0	2.11368516204712	20.2316415637232	0.704561720682373	4.85098040923235	0.00475834149733568	0.300972676683388	HCN1	16	29439263	29809748	-	6321	protein_coding	hyperpolarization activated cyclic nucleotide gated potassium channel 1 [Source:VGNC Symbol;Acc:VGNC:88802]	-	9	39	15	0	0	2	0.0878268883694157	0.411744302169038	0.135365637752199	0	0	0.0217958564624844
ENSSSCG00000041385	0	0	0	14.1689384898507	6.9309525874795	13.7389535533063	0	11.6129482102122	-6.07419	0.0047930065582036	0.302202867468196	-	15	125662492	125666810	+	2846	lncRNA	-	-	0	0	0	13	7	13	0	0	0	0.3279690967999	0.158749041570699	0.314657574330943
ENSSSCG00000023522	516.905618027151	379.784933529756	654.355773649986	550.408764413431	1495.10548672772	990.261498419076	517.015441735631	1011.92524985341	-0.968699	0.00483218400298553	0.303708881276252	TGM2	17	41186766	41221637	-	4653	protein_coding	transglutaminase 2 [Source:VGNC Symbol;Acc:VGNC:95542]	-	550	378	752	505	1510	937	7.29122355375725	5.42135103052326	9.21908359576189	7.79260733346096	20.9455545174669	13.8719103106924
ENSSSCG00000035430	545.100469919541	531.497962532384	615.198845705505	725.885618018505	1240.64051315883	885.634082897743	563.932426052477	950.72007135836	-0.753611	0.00488471996508157	0.306042344563044	YPEL3	3	18277999	18281298	-	1505	protein_coding	yippee like 3 [Source:VGNC Symbol;Acc:VGNC:95037]	-	580	529	707	666	1253	838	23.7718111186552	23.4567561681838	26.7969816494253	31.7732907212888	53.7356539824102	38.3563
ENSSSCG00000001880	908.814059331372	1021.80232116339	1251.28138631473	716.076352910147	609.923827698196	672.151881530984	1060.6325889365	666.050687379776	0.67152807635295	0.00491671068194939	0.307077958660997	SIN3A	7	58176166	58245762	+	6258	protein_coding	SIN3 transcription regulator family member A [Source:VGNC Symbol;Acc:VGNC:92879]	-	967	1017	1438	657	616	636	9.53150966331869	10.8451153456444	13.1076939403549	7.53796780141828	6.35320868700837	7.00085835193316
novel.267	207.702075607273	35.1652716231256	38.2867739901587	35.9673053973133	1.98027216785129	10.5684258102356	93.7180404068525	16.1720011251334	2.53962486420174	0.00493733659761731	0.307399505220305	-	10	19257377	19265761	+	778	-	- && - && -	-	221	35	44	33	2	10	17.5219910405113	3.00218346484632	3.22608677242439	3.04550144683142	0.165919857624021	0.885421649738842
ENSSSCG00000008009	509.386990855847	220.034128156129	539.49545167951	637.602232043282	1060.43574588436	782.063509957434	422.972190230495	826.700495961693	-0.966317	0.00496903611904071	0.308406332375836	LMF1	3	40830216	40934254	+	8397	protein_coding	lipase maturation factor 1 [Source:VGNC Symbol;Acc:VGNC:89757]	-	542	219	620	585	1071	740	3.98149257895846	1.74047882103284	4.21182677673473	5.0021438879556	8.23215019214743	6.07067943536556
ENSSSCG00000012838	501.868363684543	364.714102834131	453.350210201652	486.103582036416	1087.16942015036	861.326703534201	439.977558906775	811.533235240325	-0.883319	0.0050417710557458	0.31194584092887	TSPAN4	2	533485	550701	+	8280	protein_coding	tetraspanin 4 [Source:VGNC Symbol;Acc:VGNC:94513]	-	534	363	521	446	1098	815	3.9781549728739	2.92566818854765	3.58930489723583	3.86748812777463	8.55893978600085	6.78042639432256
ENSSSCG00000005912	1021.59346690093	514.417687744008	1180.79891601467	1075.74940688328	2419.89258911427	1712.08498125817	905.603356886536	1735.90899241857	-0.938552	0.00508421038556406	0.312552098370779	GPAA1	4	614601	618241	-	2037	protein_coding	glycosylphosphatidylinositol anchor attachment 1 [Source:VGNC Symbol;Acc:VGNC:88569]	-	1087	512	1357	987	2444	1620	32.9161696734525	16.7736552725019	38.0007163569416	34.7896925663348	77.4387154447122	54.7839975682301
ENSSSCG00000035664	13.157597549782	0	41.7673898074459	54.4959172686566	154.461	100.400045197238	18.308329119076	103.119063852765	-2.48732	0.00509713558480937	0.312552098370779	ZBTB45	6	63068882	63079244	-	6109	protein_coding	zinc finger and BTB domain containing 45 [Source:VGNC Symbol;Acc:VGNC:95077]	ZBTB	14	0	48	50	156	95	0.141360700230317	0	0.448202296274559	0.587657585587793	1.64817165494452	1.07123120203303
ENSSSCG00000031513	186.086022489774	224.053016341629	238.42218348417	342.234360447163	413.876883080919	398.429653045882	216.187074105191	384.846965524655	-0.83201	0.0051058236956973	0.312552098370779	HRAS	2	299660	302501	-	1158	protein_coding	HRas proto-onco, GTPase [Source:VGNC Symbol;Acc:VGNC:88970]	-	198	223	274	314	418	377	10.546962651492	12.8512415013582	13.4972399405568	19.4690856609971	23.2978417006745	22.4265528841365
ENSSSCG00000038856	310.14337081629	353.662160324006	399.400665033701	479.564071964178	744.582335112084	610.855011831618	354.402065391333	611.66713963596	-0.787448	0.00511559261697842	0.312552098370779	TRIM8	14	113637585	113652577	+	3443	protein_coding	tripartite motif containing 8 [Source:VGNC Symbol;Acc:VGNC:94433]	-	330	352	459	440	752	578	5.91218063240763	6.82267088460192	7.60463944370854	9.17571933637272	14.0970677057913	11.5643319529817
ENSSSCG00000023331	4327.90976548187	6611.07106514761	3419.70504048463	3749.31910808357	2175.32897638464	2387.40739053222	4786.2286237047	2770.68515833348	0.78864627469197	0.00513025447202427	0.312552098370779	UBL5	2	68706187	68708026	+	490	protein_coding	ubiquitin like 5 [Source:NCBI gene (formerly Entrezgene);Acc:100513004]	-	4605	6580	3930	3440	2197	2259	579.701376682329	896.145637351597	457.508782474882	504.065332849961	289.388950368959	317.577616379452
ENSSSCG00000027928	859.942982717896	599.819061685885	702.214241137684	1002.72487774328	1464.41126812603	1085.3773307112	720.658761847155	1184.17115886017	-0.716542	0.00516049575793786	0.313390891944071	TMEM9	10	23586488	23610716	-	2497	protein_coding	transmembrane protein 9 [Source:VGNC Symbol;Acc:VGNC:95896]	-	915	597	807	920	1479	1027	22.6033770153302	15.9552851442681	18.4356288975822	26.4541463766709	38.2294103350763	28.3322871714551
ENSSSCG00000016402	15.037254342608	15.0708306956252	58.3003149395599	57.7656723047759	117.826193987152	149.014803924322	29.4694666592644	108.202223405416	-1.87188	0.0051755809152437	0.313390891944071	AGXT	15	139720612	139730736	+	1702	protein_coding	alanine--glyoxylate and serine--pyruvate aminotransferase [Source:VGNC Symbol;Acc:VGNC:96282]	-	16	15	67	53	119	141	0.579870752195406	0.58813968498836	2.24552664110931	2.23584030656708	4.51268867759903	5.70675582450361
ENSSSCG00000010148	2298.8202576262	2579.12149304467	4426.47316563494	2030.51787743014	1359.45684322991	2039.70618137547	3101.4716387686	1809.89363401184	0.777257973620339	0.00531906567908817	0.320465824072904	ERO1B	14	55057055	55122238	+	4619	protein_coding	endoplasmic reticulum oxidoreductase 1 beta [Source:VGNC Symbol;Acc:VGNC:87780]	-	2446	2567	5087	1863	1373	1930	32.664744661976	37.087425567777	62.8227206499301	28.9593866838403	19.1853860570289	28.7832003452882
ENSSSCG00000036748	18.7966	66.3116550607511	6.09107768025253	5.44959172686566	0	0	30.3997668897545	1.81653057562189	4.0827850084067	0.00534022189902903	0.320465824072904	-	3	46071315	46081668	-	2006	protein_coding	-	zf-C2H2	20	66	7	5	0	0	0.614992535042735	2.19564330655076	0.199053618265921	0.178963120157319	0	0
ENSSSCG00000017205	88.3438692628221	35.1652716231256	127.912631285303	132.970038135522	270.307150911701	254.699062026678	83.8072573904169	219.325417024634	-1.38594	0.00534193961321818	0.320465824072904	SAP30BP	12	5695257	5732226	-	2483	protein_coding	SAP30 binding protein [Source:VGNC Symbol;Acc:VGNC:92576]	-	94	35	147	122	273	241	2.33518832818764	0.940676091683624	3.37709735121634	3.52782942588329	7.09633150225459	6.68605672503961
ENSSSCG00000031262	3622.09863977571	5011.55356731858	4532.6319480622	11720.9818861427	7189.3781053841	4418.6588312595	4388.76138505216	7776.33960759542	-0.825269	0.00536367676683753	0.320465824072904	TXNIP	4	99348575	99352241	+	2332	protein_coding	thioredoxin interacting protein [Source:VGNC Symbol;Acc:VGNC:94610]	-	3854	4988	5209	10754	7261	4181	101.942185838116	142.740324594761	127.417410982581	331.105163354087	200.962885735385	123.504094333628
ENSSSCG00000023903	349.616163465636	369.737713066006	277.579111428651	354.223462246268	847.556487840351	703.857158961691	332.310995986764	635.21236968277	-0.935383	0.00537309900892589	0.320465824072904	ATP5ME	8	110604	114908	-	2278	protein_coding	ATP synthase membrane subunit e [Source:VGNC Symbol;Acc:VGNC:85658]	-	372	368	319	325	856	666	10.0730269844164	10.7805987046201	7.98803443365222	10.2436353104973	24.2531421734315	20.1395722988973
ENSSSCG00000013598	123.117519930103	133.628032167877	138.354478737165	208.174403966268	278.228239583106	280.063283971243	131.700010278382	255.488642506872	-0.956166	0.00542961041108854	0.322754347635486	KANK3	2	70938787	70953543	+	3508	protein_coding	KN motif and ankyrin repeat domains 3 [Source:VGNC Symbol;Acc:VGNC:89297]	-	131	133	159	191	281	265	2.30346961678649	2.53011835674791	2.58547596352779	3.90929325175578	5.17004952024632	5.20374519745317
ENSSSCG00000009203	61.0888457668451	0	0	0	0	0	20.3629485889484	0	6.7272581989008	0.0054439709207939	0.322754347635486	SNCA	8	129248819	129388307	+	1490	protein_coding	synuclein alpha [Source:VGNC Symbol;Acc:VGNC:93285]	-	65	0	0	0	0	0	2.69090190081283	0	0	0	0	0
ENSSSCG00000017103	720.848380048772	965.537886566391	805.762561701977	1930.24538965582	1329.75276071214	989.204655838052	830.716276105713	1416.4	-0.769835	0.00546377812904675	0.322964575657731	-	16	75310211	75336043	-	3670	protein_coding	-	-	767	961	926	1771	1343	936	12.8913997874908	17.4745541841967	14.3928860619529	34.6479037445241	23.6188047572056	17.5686956052595
ENSSSCG00000027882	266.911264581292	361.699936695006	432.46651529793	511.171703979998	658.440495810553	678.492937017125	353.692572191409	616.035045602559	-0.800333	0.00548134580834937	0.323041570028566	C1orf115	10	10116008	10128719	+	3714	protein_coding	chromosome 10 C1orf115 homolog [Source:VGNC Symbol;Acc:VGNC:96111]	-	284	360	497	469	665	642	4.71679735034984	6.46858638998506	7.63339004715725	9.06682869831386	11.5565369869332	11.9075623027722
ENSSSCG00000001837	268.790921374118	386.817987854381	387.218509673196	183.106282022686	196.046944617277	189.174822003217	347.609139633899	189.44268288106	0.875598129246121	0.00556153019940398	0.326314196400797	FANCI	7	54744742	54890997	+	8075	protein_coding	FA complementation group I [Source:VGNC Symbol;Acc:VGNC:88006]	-	286	385	445	168	198	179	2.18471242869708	3.18175679159812	3.14355052485519	1.49379574484156	1.5825980524975	1.5270042078753
ENSSSCG00000038646	1707.66819628242	1657.79137651878	1526.25003588042	1243.59683207074	954.49118490432	1018.79624810671	1630.56986956054	1072.29475502726	0.604790465594378	0.00556973528925383	0.326314196400797	ENAH	10	13446426	13609303	-	6256	protein_coding	ENAH actin regulator [Source:HGNC Symbol;Acc:HGNC:18271]	-	1817	1650	1754	1141	964	964	17.9155012864637	17.6009449845781	15.9932164129403	13.0952372672506	9.9455375526818	10.6148
ENSSSCG00000002831	0	0	0.87015395432179	10.8991834537313	9.90136083925643	21.1368516204712	0.290051318107263	13.979131971153	-5.3803	0.00576947514928647	0.337022193941113	IRX3	6	31046098	31048822	+	1869	protein_coding	iroquois homeobox 3 [Source:VGNC Symbol;Acc:VGNC:89217]	Homeobox	0	0	1	10	10	20	0	0	0.0305206419201587	0.38416267419538	0.34533346503876	0.737140763506494
ENSSSCG00000013086	184.206365696948	204.963297460503	204.486179265621	309.536810085969	414.867019164845	338.189625927539	197.885280807691	354.197818392784	-0.84021	0.00589686883630665	0.342924156748447	CYB561A3	2	10142170	10161891	+	7937	protein_coding	cytochrome b561 family member A3 [Source:VGNC Symbol;Acc:VGNC:87120]	-	196	204	235	284	419	320	1.52324747989141	1.71523080715164	1.6889408770269	2.56913205004676	3.40726263248038	2.77730343856598
ENSSSCG00000002657	0	0	0	8.71934676298505	6.9309525874795	17.9663238774005	0	11.205541075955	-6.02295	0.005905043130153	0.342924156748447	-	6	2003704	2013759	+	845	protein_coding	chromosome 6 C16orf95 homolog [Source:VGNC Symbol;Acc:VGNC:96928]	-	0	0	0	8	7	17	0	0	0	0.679763349653174	0.534674286757644	1.38586825318887
ENSSSCG00000013003	150.37254342608	143.675252631627	179.251714590289	189.645792094925	396.054433570257	373.065431101317	157.766503549332	319.589	-1.01841	0.00593161243279328	0.343462841188651	ZNHIT2	2	7075027	7076598	+	1572	protein_coding	zinc finger HIT-type containing 2 [Source:VGNC Symbol;Acc:VGNC:95314]	-	160	143	206	174	400	353	6.27824440354059	6.07060921842989	7.47511095944529	7.94732866567321	16.4231105892479	15.4686316383192
ENSSSCG00000008319	0.939828396413001	0	0	26.1580402889551	6.9309525874795	9.51158322921204	0.313276132137667	14.2001920352156	-5.40202	0.00596970481182719	0.344188298506498	CD207	3	71668223	71675417	+	1695	protein_coding	CD207 molecule [Source:VGNC Symbol;Acc:VGNC:86397]	-	1	0	0	24	7	9	0.0363915936665406	0	0	1.01663722204767	0.266548538236112	0.365765332830169
ENSSSCG00000016488	929.490284052458	1054.95814869377	842.309027783492	513.351540670745	638.63777413204	636.219233776183	942.252486843239	596.069516192989	0.6602652463496	0.00597880081490066	0.344188298506498	SSBP1	18	8151029	8167971	-	4276	protein_coding	single stranded DNA binding protein 1 [Source:VGNC Symbol;Acc:VGNC:93479]	-	989	1050	968	471	645	602	14.2668919553025	16.3870350957701	12.9134006540729	7.90874691140129	9.73576283375935	9.69814177233595
ENSSSCG00000038967	1466.13229840428	982.618161354766	1421.8315613618	1766.75763784985	2369.39564883406	1976.29562651406	1290.19400704028	2037.48297106599	-0.659085	0.00600256806823698	0.344495998224678	NADK	6	63846650	63863946	-	4085	protein_coding	NAD kinase [Source:VGNC Symbol;Acc:VGNC:90565]	-	1560	978	1634	1621	2393	1870	23.5560959542391	15.977012508943	22.8172318995107	28.4915070186869	37.8092972596024	31.5340156998544
ENSSSCG00000035736	103.38112360543	11.0519425101252	69.6123163457432	98.0926510835818	451.502054270093	116.252683912592	61.3484608204328	221.949129755422	-1.85425	0.00604712806873975	0.344495998224678	-	3	10347403	10361498	+	1755	protein_coding	C-C motif chemokine ligand 24 [Source:VGNC Symbol;Acc:VGNC:86340]	-	110	11	80	90	456	110	3.8662180279923	0.418277347857628	2.60025434752258	3.68205147728803	16.7701014386207	4.31762876265813
ENSSSCG00000000234	5.63897037847801	0	22.6240028123665	22.8882852528358	117.826193987152	56.0126567942487	9.42099106361485	65.575712011412	-2.78953	0.00605072578220195	0.344495998224678	TAMALIN	5	17357866	17367453	+	3655	protein_coding	trafficking regulator and scaffold protein tamalin [Source:VGNC Symbol;Acc:VGNC:88661]	-	6	0	26	21	119	53	0.101259236002385	0	0.405778405873651	0.412530801627756	2.10139428981493	0.998891280583623
ENSSSCG00000043147	0	0	0	21.7983669074626	4.95068041962822	7.39789806716492	0	11.3823151314186	-6.04471	0.00605957834239262	0.344495998224678	-	10	27582620	27588361	+	5239	lncRNA	-	-	0	0	0	20	5	7	0	0	0	0.274098124860151	0.0615984201333691	0.0920405860751619
ENSSSCG00000009880	50.7507334063021	48.2266582260008	73.9630861173521	163.48775180597	116.836057903226	134.219007789992	57.6468259165517	138.180939166396	-1.25924	0.00607087253303646	0.344495998224678	SLC8B1	14	38773398	38808233	-	3856	protein_coding	solute carrier family 8 member B1 [Source:VGNC Symbol;Acc:VGNC:93181]	-	54	48	85	150	118	127	0.863828466882381	0.830716799875675	1.25743303388123	2.79304994062953	1.97511755826188	2.26880112873693
ENSSSCG00000031700	0	0	0	6.53951007223879	23.7632660142154	4.22737032409424	0	11.5100488035162	-6.06333	0.00610963175963724	0.344827923140192	SLC2A9	8	6210477	6367990	-	3221	protein_coding	solute carrier family 2 member 9 [Source:VGNC Symbol;Acc:VGNC:93054]	-	0	0	0	6	24	4	0	0	0	0.133747290544148	0.480915178757485	0.0855458607260874
ENSSSCG00000015846	944.527538395066	939.41511336064	967.61119720583	1491.00829647044	1391.14119791553	1352.75850371016	950.517949653846	1411.63599936538	-0.570519	0.00611144599694615	0.344827923140192	RBPMS	15	54539350	54725583	-	2889	protein_coding	RNA binding protein, mRNA processing factor [Source:VGNC Symbol;Acc:VGNC:95904]	-	1005	935	1112	1368	1405	1280	21.4580027764314	21.5979658590037	21.9563532989407	33.9987556968278	31.3889472430324	30.5205363681526
novel.585	2.81949	14.0661086492502	9.57169349753969	27.2479586343283	66.3391176230181	46.5010735650366	8.81909577867631	46.6960499407943	-2.40836	0.00616415939273754	0.345503085086269	-	13	77180914	77183775	+	2290	-	- && - && -	-	3	14	11	25	67	44	0.0808084077704624	0.407982311904007	0.274006059928622	0.783842836322233	1.88837085120299	1.32357003990655
ENSSSCG00000010044	34.773650667281	16.0755527420003	27.8449265382973	49.0463255417909	83.171431049754	128.934794884874	26.2313766491929	87.0508504921397	-1.72901	0.00617138377518191	0.345503085086269	-	14	49001074	49007622	+	939	IG_C_gene	-	-	37	16	32	45	84	122	2.43056314887869	1.13711181410032	1.94396011923414	3.44089475113977	5.77379900715922	8.95001930847837
ENSSSCG00000003211	286.647660905965	98.4627605447516	340.23019613982	368.392400736118	685.174170076545	529.478133092804	241.780205863512	527.681567968489	-1.12512	0.006175600181543	0.345503085086269	NR1H2	6	55237953	55245456	+	2661	protein_coding	nuclear receptor subfamily 1 group H member 2 [Source:VGNC Symbol;Acc:VGNC:90870]	THR-like	305	98	391	338	692	501	7.07010301982707	2.45770629831688	8.38175279284919	9.12003054746539	16.7845301142784	12.9694806385534
ENSSSCG00000023890	131.57597549782	74.3494314317512	175.771098773002	204.904648930149	299.021097345544	317.052774307068	127.232168567524	273.65950686092	-1.10344	0.00624523512888769	0.348417457569771	ATG2A	2	7261756	7282608	+	6545	protein_coding	autophagy related 2A [Source:VGNC Symbol;Acc:VGNC:85619]	-	140	74	202	188	302	300	1.31943852972805	0.754520163431769	1.76053508162764	2.06239888704934	2.97814102887009	3.15748530250643
ENSSSCG00000042551	0	0	0	31.6076320158208	4.95068041962822	1.05684258102356	0	12.5383850054909	-6.18413	0.00628647467028989	0.349735779906519	-	1	119801961	119804942	+	2833	lncRNA	-	-	0	0	0	29	5	1	0	0	0	0.734980624922831	0.113912503734105	0.0243154974760614
ENSSSCG00000005840	15.977082739021	0	0	66.485019067761	40.5955794409514	44.3873884029895	5.32569424634034	50.4893289705673	-3.24522	0.00638446519519913	0.353313892947224	C8G	AEMK02000682.1	912447	916148	-	3420	protein_coding	complement C8 gamma chain [Source:VGNC Symbol;Acc:VGNC:86078]	-	17	0	0	61	41	42	0.306615137865897	0	0	1.28064334275851	0.773759008551319	0.845966018329427
ENSSSCG00000003987	66.7278161453231	141.665808538877	77.4437019346393	215.80383238388	208.918713708311	201.857	95.2791088729466	208.859826355897	-1.13406	0.00638636964745247	0.353313892947224	-	6	62300580	62332530	+	6504	protein_coding	-	zf-C2H2	71	141	89	198	211	191	0.673361983364057	1.44672958059529	0.780571048222805	2.18579347383288	2.09387084777399	2.02293798136366
ENSSSCG00000008509	109.959922380321	149.703584909877	160.108327595209	302.99730001373	256.445245736742	246.244321378489	139.923944961803	268.562289042987	-0.94024	0.00640465304789135	0.353341150511584	RASGRP3	3	106099821	106213728	-	4611	protein_coding	RAS guanyl releasing protein 3 [Source:VGNC Symbol;Acc:VGNC:92115]	-	117	149	184	278	259	233	1.5651700060681	2.15645265428581	2.27627991190087	4.32886598533472	3.62537227835128	3.48089187019646
ENSSSCG00000012968	257.512980617162	88.4155400810014	364.59450686083	471.934643546566	517.841171893112	553.785512456345	236.841009186331	514.520442632008	-1.11804	0.00642853640990758	0.353676348025414	CCDC85B	2	6436794	6437808	-	1015	protein_coding	coiled-coil domain containing 85B [Source:VGNC Symbol;Acc:VGNC:86321]	-	274	88	419	433	523	524	16.6515742330556	5.78582656543951	23.5478329209236	30.6299523630359	33.2570416492948	35.5627206691954
ENSSSCG00000005837	299.805258455747	127.599699889627	315.86588541881	379.29158418985	708.937436090761	439.646513705801	247.756947921395	509.291844662137	-1.03895	0.00648665031208546	0.355887739912512	DIPK1B	AEMK02000682.1	1063879	1079377	-	2181	protein_coding	divergent protein kinase domain 1B [Source:VGNC Symbol;Acc:VGNC:87308]	-	319	127	363	348	716	416	9.02206173932455	3.8859466748884	9.49410268170836	11.4563967560186	21.1887493924222	13.1391538787105
ENSSSCG00000029189	73.3066149202141	25.1180511593754	93.1064731124315	130.790201444776	185.155447694095	188.117979422194	63.843713064007	168.021209520355	-1.39349	0.0066221552312714	0.360913888931075	DCHS1	9	3113451	3134821	+	10341	protein_coding	dachsous cadherin-related 1 [Source:VGNC Symbol;Acc:VGNC:97959]	-	78	25	107	120	187	178	0.465267633560906	0.161334130137348	0.590233974772179	0.833188323842374	1.16715097216364	1.18573379501435
ENSSSCG00000003777	204.882590418034	469.205195657133	255.825262570606	231.062689219104	52.4772124480591	61.2968696993665	309.971016215258	114.94559045551	1.43225621230836	0.0066410504542315	0.360913888931075	SLC44A5	6	137595524	138010444	+	7164	protein_coding	solute carrier family 44 member 5 [Source:VGNC Symbol;Acc:VGNC:93121]	-	218	467	294	212	53	58	1.87703207366324	4.35020862067781	2.34096390928816	2.12473489769803	0.47749437529794	0.557701933595973
ENSSSCG00000008312	190.785164471839	240.128569083629	273.228341657042	306.26705504985	461.40341510935	525.250762768709	234.714025070837	430.973744309303	-0.876641	0.00664995928874629	0.360913888931075	DYSF	3	71020141	71246967	-	7582	protein_coding	dysferlin [Source:VGNC Symbol;Acc:VGNC:87509]	-	203	239	314	281	466	497	1.6515169489253	2.10359874070338	2.36237	2.66101306644681	3.96688951080675	4.51546356657767
ENSSSCG00000024752	144.733573047602	86.4060959882514	200.135409494012	215.80383238388	397.044569654183	304.370663334785	143.758359509955	305.739688457616	-1.08755	0.00668139650690058	0.360913888931075	ALDH4A1	6	77373999	77393651	-	3334	protein_coding	aldehyde dehydrogenase 4 family member A1 [Source:VGNC Symbol;Acc:VGNC:85240]	-	154	86	230	198	401	288	2.84921946454022	1.72139935955041	3.93518546557248	4.26406741266019	7.76294921143174	5.95054338713509
ENSSSCG00000022290	0	0	0	8.71934676298505	10.8914969231821	12.6821109722827	0	10.7643182194833	-5.96543	0.00670746626722428	0.360913888931075	UMODL1	13	205425295	205493816	+	4620	protein_coding	uromodulin like 1 [Source:VGNC Symbol;Acc:VGNC:94699]	-	0	0	0	8	11	12	0	0	0	0.124329010921414	0.153673391942248	0.178924167142031
ENSSSCG00000000802	329.879767140963	90.4249841737515	180.992022498932	46.8664888510446	88.1221114693823	94.0589897110968	200.432257937882	76.3491966771746	1.39205524671964	0.00672260377423723	0.360913888931075	NELL2	5	75505098	75893454	-	3927	protein_coding	neural EGFL like 2 [Source:VGNC Symbol;Acc:VGNC:90684]	-	351	90	208	43	89	89	5.51336814207792	1.52943276371304	3.02138033810684	0.786198157297176	1.46277346340749	1.56120106623929
novel.1091	0	0	0	11.9891017991044	16.8323134267359	4.22737032409424	0	11.0162618499782	-5.99923	0.00674594682592508	0.360913888931075	-	16	19440580	19454269	-	389	-	- && - && -	-	0	0	0	11	17	4	0	0	0	2.03033429788761	2.82063757960836	0.708337319791074
ENSSSCG00000003261	206.76224721086	146.689418770752	157.497865732244	185.286118713432	519.821444060963	368.838060777222	170.316510571286	357.981874517206	-1.07213	0.00675400279292114	0.360913888931075	-	6	56018223	56028400	-	846	protein_coding	-	-	220	146	181	170	525	349	16.0406918182659	11.5167853902386	12.2042522866768	14.4278967461109	40.0531713040965	28.4174
ENSSSCG00000026793	362.773761015418	132.623310121502	380.257278038622	425.068154695521	809.931316651176	579.149734400911	291.884783058514	604.716401915869	-1.05025	0.00678800361859601	0.360913888931075	B4GALT2	6	167305907	167315871	-	2629	protein_coding	beta-1,4-galactosyltransferase 2 [Source:VGNC Symbol;Acc:VGNC:85733]	-	386	132	437	390	818	548	9.05664815070655	3.35067361958222	9.48186605181263	10.6511987389789	20.0821721322475	14.3588515723186
ENSSSCG00000007980	154.131857011732	194.916076996753	175.771098773002	299.727544977611	319.813955107983	321.280144631162	174.939677593829	313.607214905585	-0.842437	0.00678870930277774	0.360913888931075	FAM234A	3	41411787	41437205	-	2485	protein_coding	family with sequence similarity 234 member A [Source:VGNC Symbol;Acc:VGNC:97997]	-	164	194	202	275	323	304	4.07087935912473	5.20983678891848	4.63690225724462	7.94567446557628	8.38926855166413	8.42707626652044
ENSSSCG00000038911	904.114917349307	1506.07834751615	684.811162051249	1070.29981515641	2589.20585946556	2178.15255948956	1031.66814230557	1945.88607803718	-0.91586	0.00680052007875389	0.360913888931075	KLF2	2	61270714	61273139	-	1742	protein_coding	Kruppel like factor 2 [Source:VGNC Symbol;Acc:VGNC:89497]	zf-C2H2	962	1499	787	982	2615	2061	34.0641611462253	57.425166553059	25.7708976821396	40.4750882540691	96.8883389036573	81.5003689808808
ENSSSCG00000043102	204.882590418034	262.232454103879	173.160636910036	67.5749374131341	97.0333362247131	132.105322627945	213.425227143983	98.9045320885974	1.10872745166495	0.00681234372633418	0.360913888931075	-	5	93132135	93135709	+	3167	protein_coding	-	-	218	261	199	62	98	125	4.2459923510336	5.49972817903166	3.58432992422058	1.40562053553559	1.99722033859897	2.71889028850971
ENSSSCG00000027357	1121.21527692071	1092.13286440964	897.128726905765	1728.61049576179	1662.43848491116	1349.58797596709	1036.82562274537	1580.21231888001	-0.608112	0.00681449616581005	0.360913888931075	CSTB	13	206706063	206710646	-	605	protein_coding	cystatin B [Source:VGNC Symbol;Acc:VGNC:97952]	-	1193	1087	1031	1586	1679	1277	121.634240097339	119.901040172469	97.2089507784938	188.222819897664	179.119673603032	145.400284552965
novel.541	0	0	0	7.62942841761192	11.8816330071077	12.6821109722827	0	10.7310574656675	-5.96114	0.00687859023291083	0.362458905810501	-	12	53384342	53401280	-	808	-	- && - && -	-	0	0	0	7	12	12	0	0	0	0.622029735952742	0.958556801223923	1.0230565002428
ENSSSCG00000000695	193.604649661078	132.623310121502	129.652939193947	302.99730001373	301.001369513396	258.926432350772	151.960299658842	287.641700625966	-0.920683	0.00688016753892347	0.362458905810501	IFFO1	5	64116150	64129274	+	6343	protein_coding	intermediate filament family orphan 1 [Source:VGNC Symbol;Acc:VGNC:89030]	-	206	132	149	278	304	245	2.00328752334006	1.38876256438305	1.33996829301084	3.14683920201457	3.09333417675961	2.66073184071765
ENSSSCG00000003195	651.30107871421	544.559349135259	706.565010909293	976.566837454326	1026.77111903089	939.533054529945	634.141812919587	980.957003671721	-0.629096	0.00690965961506407	0.36279786558842	PNKP	6	54870361	54880807	-	6111	protein_coding	polynucleotide kinase 3'-phosphatase [Source:VGNC Symbol;Acc:VGNC:91595]	-	693	542	812	896	1037	889	6.99506457641907	5.91882887870836	7.57960738929908	10.5273774196001	10.9525297212448	10.0211880325425
ENSSSCG00000035770	252.813838635097	65.3069330143761	253.214800707641	302.99730001373	546.555118326955	461.840207907296	190.445190785705	437.130875415994	-1.19774	0.00692313534353815	0.36279786558842	ZNF444	6	60458059	60471150	+	1675	protein_coding	zinc finger protein 444 [Source:VGNC Symbol;Acc:VGNC:98426]	zf-C2H2	269	65	291	278	552	437	9.90622632252389	2.58968729752287	9.91017086978747	11.9166573482856	21.2702323509796	17.9719979109319
ENSSSCG00000029230	470.854026602914	696.272378137886	472.493597196732	311.716646776715	302.981641681247	346.644366575728	546.540000645844	320.447551677897	0.769894186046772	0.0069686856858805	0.363372807782276	ECM1	4	98615778	98633515	-	6263	protein_coding	extracellular matrix protein 1 [Source:VGNC Symbol;Acc:VGNC:87533]	-	501	693	543	286	306	328	4.93430614460449	7.38413459458385	4.94561588752766	3.27874837758827	3.15345750158354	3.60762315610661
ENSSSCG00000012151	203.942762021621	138.651642399752	202.745871356977	87.1934676298505	88.1221114693823	83.4905639008612	181.780091926117	86.2687143333647	1.07578940674468	0.00699515228196022	0.363372807782276	NHS	X	13855340	14209664	+	11971	protein_coding	NHS actin remodeling regulator [Source:VGNC Symbol;Acc:VGNC:90738]	-	217	138	233	80	89	79	1.11815003128048	0.769303019248327	1.11026961669576	0.479826272205273	0.479852258859012	0.454596820952708
ENSSSCG00000011726	12.217769153369	22.1038850202504	1.74030790864358	0	0	0	12.020654027421	0	5.96509440757653	0.0069963897957794	0.363372807782276	VEPH1	13	97075270	97366195	-	7461	protein_coding	ventricular zone expressed PH domain containing 1 [Source:VGNC Symbol;Acc:VGNC:94817]	-	13	22	2	0	0	0	0.107477384592176	0.196777039402262	0.0152910011389296	0	0	0
ENSSSCG00000051266	23.495709910325	93.4391503128765	61.7809307568471	131.880119790149	184.16531161017	159.583229734558	59.5719303266829	158.542887044959	-1.41378	0.0070410272640339	0.363372807782276	-	10	39906562	39910650	+	1950	lncRNA	-	-	25	93	71	121	186	151	0.790817323907517	3.18271036506214	2.07695316008366	4.45528228751851	6.15639250180944	5.33423408041127
ENSSSCG00000035755	440.779517917698	189.892466764878	499.468369780707	481.743908654924	954.49118490432	808.484574483023	376.713451487761	748.239889347422	-0.989518	0.00706158259739116	0.363372807782276	SHISA8	5	6711535	6716364	+	1206	protein_coding	shisa family member 8 [Source:VGNC Symbol;Acc:VGNC:92849]	-	469	189	574	442	964	765	23.9881254918614	10.4583525476885	27.1498571938622	26.3147609309664	51.5914452152383	43.696219177037
ENSSSCG00000017200	11.277940756956	11.0519425101252	25.2344646753319	50.136243887164	53.4673485319847	78.2063509957434	15.854782647471	60.6033144716307	-1.92971	0.00706497891637243	0.363372807782276	UNC13D	12	5573667	5589088	+	4264	protein_coding	unc-13 homolog D [Source:VGNC Symbol;Acc:VGNC:94703]	-	12	11	29	46	54	74	0.173594046711406	0.17215683524628	0.387957155889898	0.774577902234372	0.817380987159987	1.19549
ENSSSCG00000014933	121.237863137277	94.4438723592515	90.4960112494661	231.062689219104	159.411909512029	238.846423311325	102.059248915332	209.773674014152	-1.03914	0.00707402136745235	0.363372807782276	NAALAD2	9	23111051	23161839	+	3148	protein_coding	N-acetylated alpha-linked acidic dipeptidase 2 [Source:VGNC Symbol;Acc:VGNC:90557]	-	129	94	104	212	161	226	2.52770137012625	1.99269995599148	1.88452360034078	4.83532427163555	3.30095132246976	4.94542305687043
ENSSSCG00000028606	127.816661912168	63.297488921626	173.160636910036	138.419629862388	400.01497790596	335.019098184468	121.424929247943	291.151235317605	-1.26065	0.0070935602685899	0.363372807782276	ZBTB7B	4	94780401	94798588	-	3795	protein_coding	zinc finger and BTB domain containing 7B [Source:VGNC Symbol;Acc:VGNC:95082]	ZBTB	136	63	199	127	404	317	2.21053759473279	1.10784129754171	2.99119179710318	2.40279327628559	6.87096209348106	5.75409749113285
ENSSSCG00000001010	840.206586393223	368.732991019631	837.958258011883	1059.40063170268	1196.08438938218	1395.0322069511	682.299278474913	1216.83907601199	-0.834217	0.00709876891493496	0.363372807782276	WRNIP1	7	1656442	1667879	+	3109	protein_coding	WRN helicase interacting protein 1 [Source:HGNC Symbol;Acc:HGNC:20876]	-	894	367	963	972	1208	1320	17.7373025508906	7.87760360229482	17.6688600186787	22.4476049213629	25.078074022457	29.247108955156
ENSSSCG00000012955	602.430002100734	257.208843872004	702.214241137684	697.547741038804	1313.91058336933	1011.39835003955	520.617695703474	1007.61889148256	-0.952234	0.00713453798805381	0.364264933112434	RAB1B	2	6102353	6126951	-	7431	protein_coding	kinesin light chain 2 [Source:VGNC Symbol;Acc:VGNC:89486]	-	641	256	807	640	1327	957	5.32085648778469	2.29901330844344	6.19482779669799	6.18382484679782	11.5258145962983	8.87144593764575
ENSSSCG00000014861	31.954165478042	64.302210968001	138.354478737165	168.937343532835	191.096264197649	247.301163959513	78.2036183944025	202.444923896666	-1.37015	0.00726977997039539	0.369328822392129	MOGAT2	9	9937700	10008913	+	3700	protein_coding	monoacylglycerol O-acyltransferase 2 [Source:NCBI gene (formerly Entrezgene);Acc:100312975]	-	34	64	159	155	193	234	0.566823660271009	1.15432215507049	2.45131072433932	3.00783799732515	3.36669328401044	4.3565616804934
ENSSSCG00000034024	244.35538306738	222.043572248879	361.984044997864	348.773870519402	590.121106019683	587.604475049099	276.127666771374	508.833150529395	-0.881352	0.00727091131138021	0.369328822392129	-	AEMK02000682.1	1538555	1542606	+	3813	lncRNA	-	-	260	221	416	320	596	556	4.20607797766705	3.8678912036173	6.22342543285893	6.02570186684429	10.0885191374203	10.0447173402631
ENSSSCG00000017311	35.713479063694	60.283322782501	113.120014061833	123.160773027164	197.037080701203	209.254831042665	69.7056053026759	176.484228257011	-1.3385	0.00737230179850825	0.372438621131544	MAPT	12	17095587	17211368	-	7418	protein_coding	microtubule associated protein tau [Source:VGNC Symbol;Acc:VGNC:90016]	-	38	60	130	113	199	198	0.315985784316781	0.539775542653108	0.999676512178616	1.09374500272367	1.73146698551268	1.83868822610367
ENSSSCG00000033500	2623.06105438869	2270.67182480754	1964.8076288586	3087.73867244208	3844.69841388327	3232.88145535107	2286.18016935161	3388.43951389214	-0.567795	0.00740760149365018	0.372438621131544	SNRPD2	6	52035134	52042474	-	1383	protein_coding	small nuclear ribonucleoprotein D2 polypeptide [Source:VGNC Symbol;Acc:VGNC:98618]	-	2791	2260	2258	2833	3883	3059	124.482537801893	109.052352909203	93.1332422796368	147.078388131281	181.214597240011	152.365636663541
ENSSSCG00000005859	234.95709910325	273.284396614004	340.23019613982	416.348807932536	583.190153432204	468.181263393437	282.823897285691	489.240074919392	-0.79048	0.00742749432407399	0.372438621131544	NDOR1	AEMK02000682.1	690221	697990	-	2288	protein_coding	NADPH dependent diflavin oxidoreductase 1 [Source:VGNC Symbol;Acc:VGNC:90630]	-	250	272	391	382	589	443	6.73992037421179	7.93344225895254	9.74818364587923	11.9875880482161	16.6152638543153	13.3375923631596
ENSSSCG00000008723	273.490063356183	108.509981008502	218.408642534769	117.711181300298	924.787102386551	537.932873740992	200.136228966485	526.81038580928	-1.39622	0.00747197622834887	0.372438621131544	HTRA3	8	2793797	2820185	-	2859	protein_coding	HtrA serine peptidase 3 [Source:VGNC Symbol;Acc:VGNC:89005]	-	291	108	251	108	934	509	6.27840910040323	2.52091603907707	5.00797936933996	2.71227716375257	21.0853438933561	12.2640344225212
ENSSSCG00000036102	1194.52189184092	806.791803239138	1333.07585802098	1626.15817129671	1965.4201265924	1675.09549092234	1111.46318436701	1755.55792960382	-0.659223	0.00749005489712926	0.372438621131544	TCF25	6	183451	208903	-	5741	protein_coding	transcription factor 25 [Source:VGNC Symbol;Acc:VGNC:93821]	-	1271	803	1532	1492	1985	1585	13.6561657999553	9.33419307102945	15.2220864266027	18.659746678317	22.3162353008626	19.0182894781825
novel.2849	0	0	12.1821553605051	17.4386935259701	106.934697063969	14.7957961343298	4.06071845350168	46.3897289080898	-3.49714	0.00751661257251202	0.372438621131544	-	X	98653837	98657719	+	3740	-	- && P11369.2 RecName: Full=LINE-1 retrotransposable element ORF2 protein; Short=ORF2p; AltName: Full=Long interspersed element-1; Short=L1; AltName: Full=Retrovirus-related Pol polyprotein LINE-1; Includes: RecName: Full=Reverse transcriptase; Includes: RecName: Full=Endonuclease && -	-	0	0	14	16	108	14	0	0	0.213530245048897	0.307165791688199	1.86380349157764	0.257861299704692
ENSSSCG00000002873	2854.25883990628	3226.16249091018	3450.1604288859	4785.83145453342	4663.54095528978	4206.23347247377	3176.86058656745	4551.86862743232	-0.518829	0.00751866528930751	0.372438621131544	GPI	6	43933759	44069330	+	5753	protein_coding	glucose-6-phosphate isomerase [Source:VGNC Symbol;Acc:VGNC:97068]	-	3037	3211	3965	4391	4710	3980	32.5627590111518	37.2472927922006	39.3144118205979	54.8016368359202	52.8414225517391	47.6560927015008
ENSSSCG00000004309	41.3524494421721	0	3.48061581728716	0	0	0	14.9443550864864	0	6.2810748949677	0.00752507405554864	0.372438621131544	CNR1	1	56466027	56492602	-	6538	protein_coding	cannabinoid receptor 1 [Source:VGNC Symbol;Acc:VGNC:86843]	-	44	0	4	0	0	0	0.415124664369929	0	0.0348994063926441	0	0	0
ENSSSCG00000021145	411.644837628895	247.161623408254	316.736039373131	486.103582036416	659.430631894479	543.21708664611	325.180833470093	562.917100192335	-0.79158	0.00752570493566859	0.372438621131544	AP1S1	3	8881107	8887566	+	2741	protein_coding	adaptor related protein complex 1 subunit sigma 1 [Source:VGNC Symbol;Acc:VGNC:97032]	-	438	246	364	446	666	514	9.85679790367618	5.98928325397413	7.57522109761208	11.6828900758752	15.6824229091885	12.917659042589
ENSSSCG00000041231	73.3066149202141	28.1322172985005	63.5212386654906	11.9891017991044	18.8125855945872	8.45474064818848	54.9866902947351	13.0855	2.06949597563209	0.00753446176334358	0.372438621131544	-	AEMK02000425.1	2055	113069	-	15121	lncRNA	-	-	78	28	73	11	19	8	0.318188783721535	0.123573770816768	0.275388190044355	0.0522319980079546	0.0811000375437563	0.0364451051383807
ENSSSCG00000012784	4575.08463373849	4103.28483739557	4382.09531396453	5422.34376823133	6728.96482635867	6535.51452104969	4353.48826169953	6228.94103854656	-0.516826	0.00753840822188613	0.372438621131544	SSR4	X	124537539	124541638	+	1006	protein_coding	signal sequence receptor subunit 4 [Source:VGNC Symbol;Acc:VGNC:93493]	-	4868	4084	5036	4975	6796	6184	298.485587631193	270.91717229186	285.555615919323	355.074571511337	436.016934481707	423.44911938214
ENSSSCG00000009941	0	0	0	32.6975503611939	2.97040825177693	1.05684258102356	0	12.2416003979981	-6.14939	0.00761486453749173	0.373434342981034	SVOP	14	41845205	41928989	+	5217	protein_coding	SV2 related protein [Source:VGNC Symbol;Acc:VGNC:93643]	-	0	0	0	30	3	1	0	0	0	0.412880987965018	0.0371149077721358	0.0132041028080663
ENSSSCG00000037605	662.579019471166	557.620735738134	773.566865392071	964.577735655221	1313.91058336933	919.453045490497	664.58887353379	1065.98045483835	-0.681492	0.00762387706579289	0.373434342981034	BRI3	3	5463675	5471391	+	789	protein_coding	brain protein I3 [Source:HGNC Symbol;Acc:HGNC:1109]	-	705	555	889	885	1327	870	55.1166598753794	46.9423428674993	64.272874393742	80.5361259433436	108.553014277684	75.9577310319686
ENSSSCG00000035937	1218.95743014766	393.851042179006	598.665920573391	117.711181300298	413.876883080919	429.078087895565	737.158130966687	320.222050758927	1.20256539019585	0.00762872760140007	0.373434342981034	DPT	4	82287730	82319367	+	1247	protein_coding	dermatopontin [Source:VGNC Symbol;Acc:VGNC:98784]	-	1297	392	688	108	418	406	64.1570372016262	20.9782083715196	31.4720439993251	6.21844459596519	21.6350446586857	22.4279362998964
novel.1549	51.6905618027151	139.656364446127	155.758	354.223462246268	221.790482799344	217.709571690853	115.701494690814	264.574505578822	-1.19268	0.00763737103033805	0.373434342981034	-	3	128866567	128868100	+	1132	-	- && - && -	-	55	139	179	325	224	206	2.99700204908414	8.1943999054874	9.02006296380833	20.6139586902057	12.7717250123027	12.5357559152248
ENSSSCG00000037562	446.418488296176	336.58188553563	368.075122678117	429.427828077014	879.240842525971	734.505593811374	383.691832169974	681.05808813812	-0.828062	0.00765257427084642	0.373434342981034	SLC2A4RG	17	62653032	62659617	+	2285	protein_coding	SLC2A4 regulator [Source:VGNC Symbol;Acc:VGNC:95715]	-	475	335	423	394	888	695	12.8226616414764	9.78379589175238	10.5598348944125	12.3803945295422	25.0827257150025	20.9521374280214
ENSSSCG00000033907	10.338112360543	36.1699936695006	8.7015395432179	2.17983669074626	0	0	18.4032151910872	0.726612230248754	4.6916886330209	0.00767435797505792	0.373579469957415	-	10	19306396	19309077	+	450	protein_coding	-	-	11	36	10	2	0	0	1.50783	5.33874	1.26762399441726	0.319111128031629	0	0
novel.2580	0	0	0	21.7983669074626	7.92108867140515	3.17052774307068	0	10.9633277739795	-5.9909	0.00771785206264819	0.374697469920649	-	9	93025365	93042195	+	541	-	- && - && -	-	0	0	0	20	8	3	0	0	0	2.65434394850708	0.954422545149636	0.381991521347589
ENSSSCG00000000376	298.865430059334	369.737713066006	382.867739901587	485.013663691043	741.611926860307	548.501299551228	350.490294342309	591.708963367526	-0.755768	0.00773505677798027	0.374697469920649	-	5	21395282	21399715	+	2325	protein_coding	sulfite oxidase [Source:VGNC Symbol;Acc:VGNC:93621]	-	318	368	440	445	749	519	8.43674533428045	10.5626683222041	10.7952495008438	13.7423663200718	20.7925056504053	15.3770892290258
ENSSSCG00000028878	452.997287071067	181.854690393878	472.493597196732	431.60766476776	976.274178750684	833.848796427589	369.115191553892	747.243546648678	-1.01707	0.00777305436424899	0.374871588502153	BCAR1	6	12367758	12404822	+	3426	protein_coding	BCAR1 scaffold protein, Cas family member [Source:VGNC Symbol;Acc:VGNC:85770]	-	482	181	543	396	986	789	8.67821602732838	3.52565650198257	9.04097848907932	8.29912478330944	18.5753721748756	15.8642439089022
ENSSSCG00000005917	702.051812120512	477.242972028133	601.276382436357	837.057289246565	1018.85003035949	971.238331960652	593.524	942.381883855568	-0.666868	0.0077917333879775	0.374871588502153	HSF1	4	461559	486473	-	4290	protein_coding	heat shock transcription factor 1 [Source:VGNC Symbol;Acc:VGNC:88993]	HSF	747	475	691	768	1029	919	10.7407371083439	7.3889903392205	9.18805783366077	12.8537	15.4812509393009	14.7566559900601
ENSSSCG00000035344	788.516024590508	726.414039529137	823.165640788413	923.160838531042	1305	1461.61328955558	779.365234969353	1229.92449556687	-0.658192	0.00780273696564612	0.374871588502153	UBE2S	6	59565030	59570490	-	1356	protein_coding	ubiquitin conjugating enzyme E2 S [Source:VGNC Symbol;Acc:VGNC:94651]	-	839	723	946	847	1318	1383	38.1656838577845	35.581756971666	39.7955408866834	44.8485274517904	62.7341023919991	70.2574243477951
novel.1820	0	0	0	13.0790201444776	17.8224495106616	2.11368516204712	0	11.0050516057288	-5.99778	0.00781415022606572	0.374871588502153	-	5	22469501	22473065	+	442	-	- && Q07954.2 RecName: Full=Prolow-density lipoprotein receptor-related protein 1; Short=LRP-1; AltName: Full=Alpha-2-macroglobulin receptor; Short=A2MR; AltName: Full=Apolipoprotein E receptor; Short=APOER; AltName: CD_antigen=CD91; Contains: RecName: Full=Low-density lipoprotein receptor-related protein 1 85 kDa subunit; Short=LRP-85; Contains: RecName: Full=Low-density lipoprotein receptor-rel…	Ldl_recept_a	0	0	0	12	18	2	0	0	0	1.94932137032896	2.62844082145564	0.311700472170506
ENSSSCG00000040187	332.699252330202	540.540460949759	393.309587353449	255.040892817313	232.681979722526	231.44852524416	422.183100211137	239.723799261333	0.816223440050814	0.00791247612103567	0.377602921979178	-	2	66650447	66674686	-	2435	protein_coding	-	zf-C2H2	354	538	452	234	235	219	8.96757615923382	14.744569313933	10.5886948856045	6.89987716257301	6.22897896702254	6.19548
ENSSSCG00000038713	347.73650667281	156.736639234503	254.955108616284	326.975503611939	564.377567837617	583.377104725005	253.142751507866	491.57672539152	-0.957181	0.00792451394922639	0.377602921979178	CRIP2	AEMK02000452.1	3499325	3504404	+	1575	protein_coding	cysteine rich protein 2 [Source:HGNC Symbol;Acc:HGNC:2361]	-	370	156	293	300	570	552	14.4907860114101	6.60986853082029	10.6118237246931	13.6761912013555	23.3583555752217	24.1428342863647
ENSSSCG00000021672	641.90279475008	397.869930364506	671.758852736422	1029.97283637761	931.71805497403	852.871962886013	570.510525950336	938.187618079217	-0.717077	0.00794946602736418	0.377602921979178	WBP2	12	5565136	5574586	+	3303	protein_coding	WW domain binding protein 2 [Source:VGNC Symbol;Acc:VGNC:94899]	-	683	396	772	945	941	807	12.7550717874202	8.00083646310777	13.3325030475494	20.5422354216546	18.3877680785393	16.8304099637279
ENSSSCG00000022176	1014.07483972963	536.521572764259	1149.47337365908	966.757572345967	1953.53849358529	2020.68301491705	900.02326205099	1646.99302694944	-0.871587	0.00795608259042009	0.377602921979178	-	5	63937103	63942112	-	1583	protein_coding	-	-	1079	534	1321	887	1973	1912	42.0447047471285	22.5117430707939	47.6019635806279	40.2315877302036	80.4440890504505	83.2026
ENSSSCG00000013354	47.9312482170631	80.3777637100013	30.4553884012626	21.7983669074626	5.94081650355386	5.2842129051178	52.921466776109	11.0077987720448	2.26903782175828	0.00796614592967503	0.377602921979178	CSRP3	2	40215353	40240618	+	1087	protein_coding	cysteine and glycine rich protein 3 [Source:VGNC Symbol;Acc:VGNC:87048]	-	51	80	35	20	6	5	2.89408584590994	4.91144431205244	1.83671369936263	1.32106722736185	0.356262141393252	0.316862025527516
ENSSSCG00000044691	0	0	0	7.62942841761192	32.6744907695462	0	0	13.4346397290527	-6.28627	0.00802895547796731	0.379438279610422	-	11	4032185	4045356	+	2683	lncRNA	-	-	0	0	0	7	33	0	0	0	0	0.187327628270524	0.79385509218023	0
ENSSSCG00000014137	1848.64245574437	1131.31702421827	1016.33981864785	522.07088743373	859.438120847459	920.509888071521	1332.0997662035	767.33963211757	0.795548361643038	0.00804307515814852	0.379438279610422	HAPLN1	2	91857564	91907351	-	4605	protein_coding	hyaluronan and proteoglycan link protein 1 [Source:VGNC Symbol;Acc:VGNC:88780]	-	1967	1126	1168	479	868	871	26.3478694327545	16.3176471310215	14.4682556235768	7.46844773585425	12.1657267679622	13.0292151115251
ENSSSCG00000010955	1045.08917681126	1023.81176525614	1209.51399650729	554.768437794924	639.627910215966	868.724601601366	1092.8049795249	687.706983204085	0.668255198207465	0.0081172736568254	0.382031213502866	GOLM1	10	29118314	29219018	+	13317	protein_coding	golgi membrane protein 1 [Source:VGNC Symbol;Acc:VGNC:95640]	-	1112	1019	1390	509	646	822	5.15073450525211	5.10642038989433	5.95403475638654	2.74432694584533	3.13093524831199	4.25201856089499
ENSSSCG00000006857	166.349626165101	63.297488921626	134.003708965556	41.416897124179	61.3884372033899	26.421064525589	121.216941350761	43.075466284386	1.49194250388771	0.00817919686171815	0.383437476274632	COL11A1	4	115540950	115840708	+	8353	protein_coding	collagen type XI alpha 1 chain [Source:VGNC Symbol;Acc:VGNC:86862]	-	177	63	154	38	62	25	1.30707817237725	0.503323084421261	1.05167416273334	0.326637153677772	0.479068014626618	0.206170849843415
ENSSSCG00000025447	416.34397961096	614.88989238151	516.871448867143	673.569537440595	963.402409659651	890.918295802861	516.035106953204	842.630080967702	-0.707831	0.00818576556771783	0.383437476274632	MID1IP1	X	34763355	34766079	+	2468	protein_coding	MID1 interacting protein 1 [Source:VGNC Symbol;Acc:VGNC:90214]	-	443	612	594	618	973	843	11.0720833915317	16.5483633505217	13.7291691129552	17.9790933358177	25.4457732378926	23.5294704484529
ENSSSCG00000016270	10.338112360543	0	6.09107768025253	45.7765705056715	22.7731299302898	48.6147587270838	5.47639668026518	39.054819721015	-2.82666	0.00824409862817934	0.383583921114087	C2orf72	15	131787212	131795365	+	1835	protein_coding	chromosome 15 C2orf72 homolog [Source:VGNC Symbol;Acc:VGNC:96157]	-	11	0	7	42	23	46	0.369766356355667	0	0.217603029014407	1.64337883373237	0.808983632785894	1.72683760222636
ENSSSCG00000009334	1351.4732340419	1807.49496142865	1065.06844008987	916.621328458803	741.611926860307	972.295174541675	1408.01221185347	876.842809953595	0.683150667522259	0.00824618328412323	0.383583921114087	HSPH1	11	7733874	7759576	-	3630	protein_coding	heat shock protein family H (Hsp110) member 1 [Source:NCBI gene (formerly Entrezgene);Acc:100048931]	-	1438	1799	1224	841	749	920	24.435601740706	33.0729793422679	19.2343607747941	16.6346565294174	13.3175139496398	17.4586611574951
ENSSSCG00000005247	835.507444411158	862.051515789764	724.838243950051	610.354273408953	392.093889234555	496.716013081073	807.465734716991	499.721391908194	0.692554674444288	0.00824683219957278	0.383583921114087	-	1	222474639	222612989	+	6666	protein_coding	tight junction protein 2 [Source:VGNC Symbol;Acc:VGNC:103188]	-	889	858	833	560	396	470	8.22635086624588	8.5895568779224	7.12824563917356	6.0318035001478	3.83422720489569	4.85693490014259
ENSSSCG00000039551	393.788098097048	208.982185646003	396.790203170736	395.640359370447	709.927572174686	773.608769309246	333.186828971262	626.392233618126	-0.910299	0.00831642776789319	0.385026410929517	RNF126	2	77673353	77683301	+	1534	protein_coding	ring finger protein 126 [Source:VGNC Symbol;Acc:VGNC:92353]	-	419	208	456	363	717	732	16.8484301042669	9.04871180881526	16.9567433933782	16.9904832998587	30.1676696541646	32.8711921668626
ENSSSCG00000040103	1130.61356088484	1068.01953529664	1017.20997260217	1295.91291264865	1966.41026267633	1655.01548188289	1071.94768959455	1639.11288573596	-0.612872	0.00831661700260625	0.385026410929517	-	3	532966	547525	+	2713	protein_coding	guided entry of tail-anchored proteins factor 4 [Source:VGNC Symbol;Acc:VGNC:88418]	-	1203	1063	1169	1189	1986	1566	27.3518439998297	26.1476	24.5791965449023	31.4670860769118	47.2473459958968	39.7623183234802
ENSSSCG00000025606	793.215166572573	1085.09981008502	717.877012315476	610.354273408953	402.985386157737	553.785512456345	865.397329657689	522.375057341012	0.728333216670778	0.00838816583127359	0.385916140036897	ATM	9	36620658	36759554	+	17063	protein_coding	ATM serine/threonine kinase [Source:NCBI gene (formerly Entrezgene);Acc:100101922]	-	844	1080	825	560	407	524	3.05110977363181	4.22393421773507	2.75804611104382	2.35644389216347	1.53952585234765	2.1154639558831
ENSSSCG00000005911	153.192028615319	121.571367611377	186.212946224863	237.602199291343	311.892866436578	314.939089145021	153.658780817186	288.14471829098	-0.906264	0.00838946120121907	0.385916140036897	OPLAH	4	629870	639406	+	4122	protein_coding	5-oxoprolinase, ATP-hydrolysing [Source:VGNC Symbol;Acc:VGNC:91049]	-	163	121	214	218	315	298	2.43921675307137	1.95896268811051	2.96147963761238	3.79728307373882	4.93231192478394	4.98009939257768
ENSSSCG00000038807	417.283808007373	191.901910857628	349.801889637359	565.667621248655	538.63402965555	618.252909898782	319.662536167453	574.184853600996	-0.84427	0.00841451509564474	0.385916140036897	SCAF1	6	54686336	54700162	+	3964	protein_coding	SR-related CTD associated factor 1 [Source:VGNC Symbol;Acc:VGNC:92601]	-	444	191	402	519	544	585	6.90907809323036	3.2154999171777	5.78489355676292	9.40065640158766	8.85754202597498	10.1660432756216
ENSSSCG00000037061	296.985773266508	191.901910857628	281.92988120026	396.73027771582	500.01872238245	442.817041448872	256.939188441465	446.522013849047	-0.796847	0.00842030813219266	0.385916140036897	RRP1	13	206722595	206735997	+	1663	protein_coding	ribosomal RNA processing 1 [Source:VGNC Symbol;Acc:VGNC:92464]	-	316	191	324	364	505	419	11.7210254958945	7.66460713872062	11.1136246774526	15.715695361269	19.599594967499	17.3560745775807
ENSSSCG00000033117	0	20.0944409275003	20.883694903723	0	0	0	13.6593786104078	0	6.15132317007709	0.00843709049880263	0.385916140036897	-	17	435485	475952	+	6258	protein_coding	-	-	0	20	24	0	0	0	0	0.213276604634108	0.218765406514963	0	0	0
ENSSSCG00000017336	962.384277926913	1068.01953529664	1331.33555011234	1281.7439741588	2037.70006071897	2032.30828330831	1120.57978777863	1783.91743939536	-0.670765	0.00847161414627914	0.385916140036897	HEXIM1	12	18267405	18268451	-	1047	protein_coding	HEXIM P-TEFb complex subunit 1 [Source:HGNC Symbol;Acc:HGNC:24953]	-	1024	1063	1530	1176	2058	1923	60.3287118387213	67.7540662026584	83.3580821543728	80.6464226142971	126.866411708884	126.520918590677
ENSSSCG00000033997	24.435538306738	20.0944409275003	23.4941567666883	57.7656723047759	94.0629279729361	60.2400271183429	22.6747120003089	70.6895424653517	-1.64042	0.00847185121877484	0.385916140036897	-	18	55961795	55967458	+	1927	protein_coding	-	zf-C2H2	26	20	27	53	95	57	0.832266493453267	0.692623244317722	0.79925436077684	1.97477955463268	3.18192441022091	2.03761849918623
ENSSSCG00000002806	60.1490173704321	44.2077700405007	51.3390833049856	78.4741208668654	178.224495106616	131.048480046921	51.8986235719728	129.249032006801	-1.31676	0.0085144299439083	0.386968176466734	MMP15	6	19890884	19918244	+	4333	protein_coding	matrix metallopeptidase 15 [Source:VGNC Symbol;Acc:VGNC:90270]	-	64	44	59	72	180	124	0.911091641113853	0.677661431331768	0.776723218365526	1.19307645375315	2.68121588526055	1.97134542796228
ENSSSCG00000008695	241.535897878141	242.138013176379	335.879426368211	346.594033828656	699.036075251504	456.555995002178	273.184445807577	500.728701360779	-0.874087	0.00858619955342223	0.389339062398445	MFSD10	8	1710524	1734747	-	6121	protein_coding	major facilitator superfamily domain containing 10 [Source:VGNC Symbol;Acc:VGNC:90183]	-	257	241	386	318	706	432	2.58989120651039	2.62750435405865	3.59722737837409	3.73017500582635	7.44441009291217	4.86173296504862
ENSSSCG00000034630	374.991530168788	386.817987854381	441.168054841147	222.343342456119	219.810210631493	268.438015579984	400.992524288105	236.863856222532	0.759796901306873	0.00867646051128511	0.390030663850516	ABI2	15	106776625	106900334	+	6494	protein_coding	abl interactor 2 [Source:VGNC Symbol;Acc:VGNC:96027]	-	399	385	507	204	222	254	3.78993174540341	3.95637297384583	4.45347111682011	2.25549750179424	2.20642239986067	2.69433235368328
ENSSSCG00000022129	3445.41090125006	5070.83216805471	2799.2852710532	5621.79882543461	6149.73521726217	5710.12046527029	3771.84278011932	5827.21816932236	-0.627672	0.00868454164689973	0.390030663850516	ARSL	X	107992	155864	-	4465	protein_coding	arylsulfatase E (chondrodysplasia punctata 1) [Source:NCBI gene (formerly Entrezgene);Acc:100627778]	-	3666	5047	3217	5158	6211	5403	50.645606301614	75.4328684615438	41.0991237518062	82.9438789780755	89.7817432672759	83.3572230462108
ENSSSCG00000040461	59.2091889740191	45.2124920868757	45.2480056247331	105.722079501194	119.806466155003	127.877952303851	49.889895561876	117.802165986682	-1.23969	0.00870601014822986	0.390030663850516	CDKN1C	2	2019490	2021853	-	1553	protein_coding	cyclin dependent kinase inhibitor 1C [Source:VGNC Symbol;Acc:VGNC:86516]	-	63	45	52	97	121	121	2.5023028523384	1.9337033042824	1.91000653376458	4.48461066921462	5.02877126754993	5.36714895448262
ENSSSCG00000045152	11.277940756956	0	4.35076977160895	38.1471420880596	47.5265320284309	27.4779071066126	5.20957017618832	37.7171937410343	-2.85108	0.00872594774998489	0.390030663850516	-	11	74267479	74295980	+	3332	lncRNA	-	-	12	0	5	35	48	26	0.22215036469911	0	0.0855988591668318	0.754201720662989	0.929788589902677	0.537524283640975
ENSSSCG00000029990	14.097425946195	8.03777637100013	30.4553884012626	28.3378769797014	94.0629279729361	87.7179342249555	17.5301969061526	70.0395797258643	-1.99364	0.00873374405775192	0.390030663850516	DEFB1	AEMK02000617.1	539	11160	+	372	protein_coding	defensin beta 1 [Source:VGNC Symbol;Acc:VGNC:87240]	-	15	8	35	26	95	83	2.48724803487042	1.43514515247339	5.3669564279763	5.01827983598126	16.482710587354	15.3696821532892
ENSSSCG00000014418	92.1031828484741	0	80.9243177519264	14.1689384898507	1.98027216785129	1.05684258102356	57.6758335334669	5.73535107957518	3.33694011606803	0.00873775313939475	0.390030663850516	STK32A	2	148519678	148659462	+	4991	protein_coding	serine/threonine kinase 32A [Source:VGNC Symbol;Acc:VGNC:93552]	-	98	0	93	13	2	1	1.21118165176299	0	1.06291452948031	0.187016639850233	0.0258636844783587	0.0138020044779968
ENSSSCG00000032221	879.679379042569	448.106032683257	741.371169082165	494.822928799402	262.386062240296	378.349644006434	689.71886026933	378.519545015377	0.866379926215153	0.0087566088725881	0.390030663850516	FAM110C	3	132811565	132819553	+	3687	protein_coding	family with sequence similarity 110 member C [Source:VGNC Symbol;Acc:VGNC:87886]	-	936	446	852	454	265	358	15.6593412486683	8.07254551590604	13.1816392584643	8.84111790844343	4.63896081453002	6.68866773994742
ENSSSCG00000011763	443.599003106937	680.196825395886	385.478201764553	316.076320158208	265.356470492072	280.063283971243	503.091343422458	287.165358207175	0.808587992798225	0.0087701500752501	0.390030663850516	MRPL47	13	117625330	117656354	-	3129	protein_coding	mitochondrial ribosomal protein L47 [Source:VGNC Symbol;Acc:VGNC:90371]	-	472	677	443	290	268	265	9.30480364237109	14.4388261337291	8.07608959051073	6.65452256441796	5.52811664973456	5.83404862661097
ENSSSCG00000049694	8.45845556771701	44.2077700405007	20.883694903723	0	1.98027216785129	4.22737032409424	24.5166401706469	2.06921416398184	3.56110132354745	0.00877819378385683	0.390030663850516	-	4	129396210	129417840	+	5087	lncRNA	-	-	9	44	24	0	2	4	0.109131857948315	0.577217806558001	0.269124024763248	0	0.0253755945019635	0.0541661524275069
ENSSSCG00000031378	451.117630278241	440.068256312257	421.154513891746	260.490484544178	263.376198324221	276.892756228173	437.446800160748	266.919813032191	0.712641281466158	0.00880893661888035	0.390522969168711	KBTBD6	11	25643709	25710987	+	4928	protein_coding	kelch repeat and BTB domain containing 6 [Source:HGNC Symbol;Acc:HGNC:25340]	-	480	438	484	239	266	262	6.00815759072594	5.93133143677465	5.60244533246914	3.48218362619741	3.48384564687255	3.66235404618845
ENSSSCG00000012920	1298.84284384277	711.343208833511	1327.85493429505	1399.4551554591	2264.44122393795	1930.85139553004	1112.68032899044	1864.9159249757	-0.744899	0.008839836804028	0.390676509069744	CORO1B	2	5080660	5086698	+	2164	protein_coding	coronin 1B [Source:VGNC Symbol;Acc:VGNC:86913]	-	1382	708	1526	1284	2287	1827	39.3932274713192	21.833571492481	40.2253880298675	42.6022203735387	68.2113862736631	58.1582091251704
ENSSSCG00000001564	8153.01133888279	8597.40655083101	6801.12330697911	6214.71440531759	4392.24366829415	5445.9098200144	7850.51373223097	5350.95596454205	0.55300882237629	0.00885174105439731	0.390676509069744	SRSF3	7	32289480	32298589	+	3090	protein_coding	serine and arginine rich splicing factor 3 [Source:VGNC Symbol;Acc:VGNC:93475]	-	8675	8557	7816	5702	4436	5153	173.173638259554	184.804198621921	144.287608840271	132.493081458957	92.6575954677803	114.876553337835
ENSSSCG00000042247	245.295211463793	205.968019506878	262.78649420518	150.408731661492	94.0629279729361	123.650581979757	238.016575058617	122.707413871395	0.957096157252739	0.00893783565881383	0.393108377219264	-	4	84117773	84120623	-	2622	lncRNA	-	-	261	205	302	138	95	117	6.1401445767007	5.21759007092013	6.57017928456543	3.77894756879561	2.3385081382516	3.07385168150754
ENSSSCG00000009524	682.315415795839	1024.81648730252	832.737334285953	583.106314774625	481.206136787863	529.478133092804	846.623079128103	531.26352821843	0.672293184660495	0.00896283091038372	0.393108377219264	TMTC4	11	69361227	69443039	-	5076	protein_coding	transmembrane O-mannosyltransferase targeting cadherins 4 [Source:VGNC Symbol;Acc:VGNC:94244]	-	726	1020	957	535	486	501	8.82238050004627	13.4099555913737	10.7545759100826	7.56757329330326	6.17963214406061	6.79901260425348
ENSSSCG00000007678	0	0	0	9.80926510835818	6.9309525874795	13.7389535533063	0	10.1597237497147	-5.88156	0.00896621997282747	0.393108377219264	COL26A1	3	9003741	9164070	+	2968	protein_coding	collagen type XXVI alpha 1 chain [Source:VGNC Symbol;Acc:VGNC:100384]	-	0	0	0	9	7	13	0	0	0	0.217722383512146	0.152223642961661	0.301723536572057
ENSSSCG00000003046	2791.29033734661	1816.53745984603	2540.84954661963	3141.14467136536	4162.5320968234	3553.10475740121	2382.89244793742	3618.92717519666	-0.602793	0.0090140586022951	0.394335281718465	-	6	49920500	49936372	+	1595	protein_coding	Rab acceptor 1 [Source:VGNC Symbol;Acc:VGNC:92043]	-	2970	1808	2920	2882	4204	3362	114.859398906844	75.646096086986	104.429964179579	129.735179292859	170.117890084381	145.200046535192
ENSSSCG00000031531	193.604649661078	67.3163771071261	212.317564854517	198.36513885791	497.048314130673	379.406486587458	157.746197207574	358.273313192014	-1.18258	0.00903680965347737	0.394362790312583	TSPAN10	12	1239838	1251198	-	2359	protein_coding	tetraspanin 10 [Source:VGNC Symbol;Acc:VGNC:94499]	-	206	67	244	182	502	359	5.38654207738278	1.89537716088632	5.90017442081455	5.53946616909504	13.7348444074199	10.4832572113335
ENSSSCG00000027101	6.57879877489101	19.0897188811253	48.7286214420202	0	3.96054433570257	2.11368516204712	24.7990463660122	2.02474316591656	3.60173644239456	0.00905439969702119	0.394362790312583	TVP23A	3	32271848	32319721	+	6810	protein_coding	trans-golgi network vesicle A [Source:VGNC Symbol;Acc:VGNC:94594]	-	7	19	56	0	4	2	0.0634047369828934	0.186189536301063	0.469076720401101	0	0.0379106165143872	0.0202307795446937
novel.403	0	0	0	15.2588568352238	8.91122475533079	6.34105548614136	0	10.1703790255653	-5.88299	0.00911489820376153	0.396129088019492	-	11	19103517	19104377	-	772	-	- && - && -	-	0	0	0	14	9	6	0	0	0	1.30207260790108	0.752442255883028	0.535381899090792
ENSSSCG00000015144	458.636257449545	314.47800051538	195.784639722403	194.005465476417	86.141839301531	174.379025868887	322.966299229109	151.508776882279	1.09261427121227	0.00914259049099463	0.396465043104027	GRAMD1B	9	50258971	50509799	+	10828	protein_coding	GRAM domain containing 1B [Source:VGNC Symbol;Acc:VGNC:88656]	-	488	313	225	178	87	165	2.77998435696488	1.92905616195733	1.18532443142545	1.18031036919715	0.518583832801047	1.04970056498869
ENSSSCG00000001413	221.799501553468	91.4297062201265	202.745871356977	326.975503611939	374.271439723893	318.109616888092	171.991693043524	339.785520074641	-0.981243	0.00917777846520332	0.397123873850552	GPANK1	7	23774368	23780734	-	3909	protein_coding	G-patch domain and ankyrin repeats 1 [Source:VGNC Symbol;Acc:VGNC:88571]	-	236	91	233	300	378	301	3.72406377551537	1.55354738109264	3.40011194204783	5.51036099824379	6.24128618694072	5.30433029144391
ENSSSCG00000038966	50.7507334063021	31.1463834376255	112.249860107511	14.1689384898507	25.7435381820667	7.39789806716492	64.7156589838128	15.7701249130275	2.03545164655445	0.00920071701617187	0.397126497890552	KRT7	5	17555714	17571141	+	2557	protein_coding	keratin 7 [Source:HGNC Symbol;Acc:HGNC:6445]	-	54	31	129	13	26	7	1.30266819252971	0.809058168670469	2.87780887273844	0.365037172269267	0.656282143140144	0.188580614175899
ENSSSCG00000015714	257.512980617162	454.134364961507	472.493597196732	571.117212975521	814.881997070805	665.810826044843	394.714	683.936678697056	-0.793177	0.00921782969274177	0.397126497890552	CCDC93	15	23492904	23593742	-	12742	protein_coding	coiled-coil domain containing 93 [Source:VGNC Symbol;Acc:VGNC:96095]	-	274	452	543	524	823	630	1.32642817819428	2.36727992581115	2.43088936615804	2.95269204166764	4.16879176414671	3.40590619528328
ENSSSCG00000012855	0	0	0	9.80926510835818	4.95068041962822	15.8526387153534	0	10.2041947477799	-5.88764	0.00926280232161136	0.397407947832792	SLC22A18	2	2028396	2055752	+	5275	protein_coding	solute carrier family 22 member 18 [Source:VGNC Symbol;Acc:VGNC:92978]	-	0	0	0	9	5	15	0	0	0	0.122502376163801	0.0611780328111319	0.195883803837958
ENSSSCG00000020439	13.157597549782	0	17.4030790864358	57.7656723047759	76.2404784622745	36.9894903358246	10.1868922120726	56.9985470342917	-2.47676	0.0092643814433605	0.397407947832792	RNaseP_nuc	7	78551527	78551853	+	327	ribozyme	Nuclear RNase P [Source:RFAM;Acc:RF00009]	-	14	0	20	53	77	35	2.64089454956272	0	3.48887337913007	11.6373094855571	15.1981574783251	7.3730983248895
ENSSSCG00000016614	31.014337081629	35.1652716231256	65.2615465741342	0	4.95068041962822	14.7957961343298	43.8137184262963	6.58215885131935	2.73409580395436	0.00938437945842189	0.40168784574077	PTPRZ1	18	25045727	25228247	-	8396	protein_coding	protein tyrosine phosphatase receptor type Z1 [Source:VGNC Symbol;Acc:VGNC:91996]	-	33	35	75	0	5	14	0.242444472574791	0.278191845599147	0.509555857689168	0	0.0384366511527776	0.114864371235773
ENSSSCG00000001773	897.536118574416	939.41511336064	816.204409153839	1188.01099645671	1317.87112770503	1419.33958631464	884.385213696298	1308.40723682546	-0.565252	0.00945068083131835	0.403626794274797	TMED3	7	48431318	48442645	+	2069	protein_coding	transmembrane p24 trafficking protein 3 [Source:VGNC Symbol;Acc:VGNC:94055]	-	955	935	938	1090	1331	1343	28.4717169926877	30.1578169969365	25.8609999054386	37.8260049056341	41.5207827760055	44.7142
ENSSSCG00000010610	0	1.00472204637502	0	0	70.2996619587207	90.8884619680261	0.334907348791672	53.7293746422489	-7.32304	0.00947032305181287	0.403626794274797	-	14	115191135	115196783	+	654	protein_coding	-	-	0	1	0	0	71	86	0	0.102040136987787	0	0	7.00694273351351	9.0583779420071
ENSSSCG00000001573	151.312371822493	225.057738388004	255.825262570606	54.4959172686566	74.2602062944233	147.957961343298	210.731790927034	92.2380283021261	1.19212008466094	0.00952329797206295	0.404768118945121	PIM1	7	32788005	32793880	+	2886	protein_coding	Pim-1 proto-oncogene, serine/threonine kinase [Source:HGNC Symbol;Acc:HGNC:8986]	-	161	224	294	50	75	140	3.44112403105703	5.17965069582911	5.81104138812902	1.2439363098946	1.67730833200998	3.34165371065678
ENSSSCG00000008014	118.418377948038	196.925521089503	222.759412306378	210.354240657014	424.768380004101	442.817041448872	179.367770447973	359.313220703329	-1.00239	0.00953986192918543	0.404768118945121	NUBP2	3	40178417	40186352	-	1552	protein_coding	nucleotide binding protein 2 [Source:VGNC Symbol;Acc:VGNC:90944]	-	126	196	256	193	429	419	5.00783032175456	8.42777894306859	9.40916779361265	8.92873758683859	17.8407678866973	18.5973917670855
ENSSSCG00000005941	88.3438692628221	134.632754214252	136.614170828521	63.2152640316416	30.6942186016949	49.6716013081073	119.863598101865	47.8603613138146	1.32630606935952	0.00957717543760307	0.404768118945121	KHDRBS3	4	6282075	6446390	-	4521	protein_coding	KH RNA binding domain containing, signal transduction associated 3 [Source:VGNC Symbol;Acc:VGNC:89424]	-	94	134	157	58	31	47	1.28251993339746	1.97796714113286	1.98092535292146	0.921123694052811	0.44256305310508	0.716132007174309
ENSSSCG00000001696	743.404261562684	528.483796393259	549.067145177049	916.621328458803	1014.88948602378	902.54356419412	606.985067710997	944.684792892236	-0.638211	0.00959263943703445	0.404768118945121	-	7	39124872	39139431	-	5412	protein_coding	mitochondrial ribosomal protein L14 [Source:VGNC Symbol;Acc:VGNC:90352]	-	791	526	631	841	1025	854	9.01549284006762	6.48599691137225	6.65080992636328	11.1573915746092	12.2240198135879	10.8700068208848
ENSSSCG00000042682	352.435648654875	352.657438277631	340.23019613982	219.073587419999	153.471093008475	224.050627176995	348.441094357442	198.865102535156	0.80970384414088	0.0096027251531382	0.404768118945121	-	12	4955325	4958195	-	1107	lncRNA	-	-	375	351	391	201	155	212	20.8955796967433	21.1596401139064	20.148007390941	13.0368570598287	9.03716153156309	13.1922226938867
ENSSSCG00000010426	43.2321062349981	26.1227732057504	43.5076977160895	106.811997846567	71.2897980426463	121.536896817709	37.6208590522793	99.8795642356409	-1.40638	0.00961938231418846	0.404768118945121	-	14	95530787	96389798	+	7340	protein_coding	protocadherin related 15 [Source:VGNC Symbol;Acc:VGNC:91213]	-	46	26	50	98	72	115	0.386573918008198	0.236388350046366	0.388576837525727	0.958637653010548	0.633117625658526	1.07927350139147
ENSSSCG00000026981	1358.9918612132	1765.2966354809	1416.61063763587	1234.87748530776	817.852405322581	857.099333210107	1513.63304477666	969.943074613482	0.64215014356615	0.00964787833246435	0.405108903934618	-	13	197687783	197756787	+	1770	protein_coding	mitochondrial ribosomal protein S6 [Source:VGNC Symbol;Acc:VGNC:90399]	-	1446	1757	1628	1133	826	811	50.3924883214017	66.2441110337017	52.4667422774059	45.9601154313351	30.1199848206806	31.5629306935548
ENSSSCG00000031299	1206.73966099429	1326.23310121502	1517.5484963372	1407.08458387671	2647.62388841717	2432.85162151623	1350.17375284884	2162.52003127004	-0.679618	0.00970071643640259	0.406468204943865	-	2	64718582	64752181	-	11041	protein_coding	trans-2,3-enoyl-CoA reductase [Source:VGNC Symbol;Acc:VGNC:98362]	-	1284	1320	1744	1291	2674	2302	7.17343869431987	7.97837238101771	9.01033702398936	8.39541752694389	15.6315110064758	14.3623876109925
ENSSSCG00000037779	184.206365696948	145.684696724377	143.575402463095	240.871954327462	301.991505597321	314.939089145021	157.822154961474	285.934183023268	-0.857627	0.00980044672771899	0.409782468335214	CAPN10	15	139557666	139570181	+	4367	protein_coding	calpain 10 [Source:VGNC Symbol;Acc:VGNC:95629]	-	196	145	165	221	305	298	2.76849444650747	2.21581547757083	2.1552800912636	3.63357014915795	4.5077997498974	4.70070293020499
ENSSSCG00000013046	2698.24732610173	1871.79717239666	2253.69874169344	3009.26455157522	3578.35180730728	3455.87523994704	2274.58108006394	3347.83053294318	-0.557592	0.00999385539877246	0.415228128499296	COX8A	2	8101614	8103298	-	539	protein_coding	cytochrome c oxidase subunit 8A [Source:VGNC Symbol;Acc:VGNC:97940]	-	2871	1863	2590	2761	3614	3270	328.560389389984	230.660309807409	274.103110481135	367.791856236454	432.760237776066	417.915733253172
ENSSSCG00000021991	907.874230934959	805.787081192763	889.297341316869	1043.05185652209	1558.47419609896	1374.95219791165	867.65288448153	1325.49275017757	-0.611421	0.0100082973431994	0.415228128499296	-	13	206111408	206127732	+	11933	protein_coding	NADH:ubiquinone oxidoreductase subunit V3 [Source:VGNC Symbol;Acc:VGNC:90658]	-	966	802	1022	957	1574	1301	4.99342191584544	4.48511423541356	4.8854460322844	5.75820025504153	8.51340031385077	7.51030180666523
ENSSSCG00000040727	554.498753883671	586.757675083009	808.373023564943	889.373369824475	1255.49255441772	963.840433893487	649.876484177208	1036.23545271189	-0.672944	0.0100116711682247	0.415228128499296	ASPSCR1	12	995688	1031128	-	1996	protein_coding	ASPSCR1 tether for SLC2A4, UBX domain containing [Source:VGNC Symbol;Acc:VGNC:85588]	-	590	584	929	816	1268	912	18.2331729690501	19.5254517838514	26.5496097628324	29.3531077688412	41.002155116615	31.474876536528
ENSSSCG00000036328	275.369720149009	150.708306956252	249.734184890354	295.367871596119	506.949674969929	454.442309840131	225.270737331872	418.919952135393	-0.894627	0.0100305097768652	0.415228128499296	DRG2	12	60586209	60598284	-	2100	protein_coding	developmentally regulated GTP binding protein 2 [Source:VGNC Symbol;Acc:VGNC:87449]	-	293	150	287	271	512	430	8.60635196218209	4.76673211357232	7.79588756566615	9.26561953891837	15.7361553348862	14.1051885096968
ENSSSCG00000017356	15.977082739021	0	6.09107768025253	21.7983669074626	100.993880560416	27.4779071066126	7.35605347309118	50.0900515248303	-2.76475	0.0100408637642561	0.415228128499296	FAM171A2	12	18881496	18895957	+	5406	protein_coding	family with sequence similarity 171 member A2 [Source:VGNC Symbol;Acc:VGNC:87929]	-	17	0	7	20	102	26	0.193974060581089	0	0.0738626633816938	0.265630794698914	1.21778914369329	0.33130427545167
ENSSSCG00000003435	307.323885627051	169.798025837378	274.968649565686	406.539542824178	507.939811053855	415.339134342259	250.696853676705	443.272829406764	-0.821723	0.01005612657007	0.415228128499296	MIIP	6	72064675	72076299	+	4228	protein_coding	migration and invasion inhibitory protein [Source:VGNC Symbol;Acc:VGNC:90226]	-	327	169	316	373	513	393	4.7707158617751	2.66747591786001	4.26339006637025	6.33429551089273	7.83123676156025	6.40305608075331
ENSSSCG00000009975	19.736396324673	24.1133291130004	10.4418474518615	31.6076320158208	109.905105315746	58.1263419562958	18.0971909631783	66.546359762621	-1.88315	0.0101515944468878	0.418300450849874	EMID1	14	46348628	46402076	+	6162	protein_coding	EMI domain containing 1 [Source:VGNC Symbol;Acc:VGNC:87679]	-	21	24	12	29	111	55	0.210217263317188	0.259919180486904	0.111086815479604	0.337909787472636	1.16265068684641	0.614852197213974
ENSSSCG00000032164	867.462	662.111828561136	1009.37858701328	1091.0082637185	1463.4211320421	1407.71431792338	846.317341821204	1320.71	-0.641807	0.010236621284769	0.420707839958994	PEA15	4	90263584	90274144	-	2587	protein_coding	proliferation and apoptosis adaptor protein 15 [Source:VGNC Symbol;Acc:VGNC:98181]	-	923	659	1160	1001	1478	1332	22.0077705517579	16.9995633860913	25.5778788204797	27.7819110208441	36.8744858067529	35.4680677981354
ENSSSCG00000032728	250.934181842271	68.3210991535011	269.747725839755	233.24252590985	654.47995147485	473.465476298555	196.334335611842	453.729317894418	-1.20779	0.0102523837943786	0.420707839958994	EFNB1	X	54948342	54973629	+	6684	protein_coding	ephrin B1 [Source:VGNC Symbol;Acc:VGNC:87576]	-	267	68	310	214	661	448	2.46402776596319	0.678924143046208	2.64562458439868	2.29880323380056	6.38282571379516	4.61712153630423
ENSSSCG00000013550	389.088956114983	153.722473095377	696.993317411754	801.089983849251	1062.41601805222	691.175047989408	413.268248874038	851.560349963625	-1.04226	0.0102894900541493	0.421359921578265	SLC25A23	2	72625531	72641796	+	5053	protein_coding	solute carrier family 25 member 23 [Source:VGNC Symbol;Acc:VGNC:93000]	-	414	153	801	735	1073	654	5.05384385981032	2.02064915639658	9.04245139100933	10.4438952697864	13.7056106892328	8.91575619328952
ENSSSCG00000012566	3151.24461317279	2280.71904527129	5193.07879939244	2815.2590860988	1247.57146574631	1926.62402520595	3541.68081927884	1996.48485901702	0.827195680540653	0.0103829713336874	0.422397494729633	-	X	88403526	88534961	+	11292	protein_coding	-	-	3353	2270	5968	2583	1260	1823	18.316119198621	13.4154044074857	30.1481668385316	16.423964739088	7.20190922917443	11.121043334172
ENSSSCG00000033403	15.037254342608	24.1133291130004	0	0	0	0	13.0501944852028	0	6.08394065750632	0.0103893280164097	0.422397494729633	-	5	61506568	61528479	+	3868	protein_coding	-	-	16	24	0	0	0	0	0.255155124156303	0.414069800972156	0	0	0	0
ENSSSCG00000007718	0	0	0.87015395432179	13.0790201444776	18.8125855945872	5.2842129051178	0.290051318107263	12.3919395480609	-5.2073	0.0103944714128828	0.422397494729633	CLDN4	3	11039706	11053925	+	3778	protein_coding	claudin 4 [Source:VGNC Symbol;Acc:VGNC:100383]	-	0	0	1	12	19	5	0	0	0.0150987505952294	0.228057185199947	0.324593347723435	0.0911670253436764
ENSSSCG00000043761	3679.4281719569	2786.09423459792	7896.64713547024	9271.93536408923	5396.24165739476	11759.4873990492	4787.38984734169	8809.22147351104	-0.879673	0.0104315785489	0.422397494729633	-	AEMK02000489.1	5918	7787	-	1870	rRNA	-	-	3915	2773	9075	8507	5450	11127	129.140046097133	98.9593979214464	276.826710545534	326.632423736439	188.106093131447	409.888954544872
novel.1690	31.014337081629	7.03305432462511	33.9360042185498	2.17983669074626	0	4.22737032409424	23.994465208268	2.1357356716135	3.50108867621792	0.0104354130763582	0.422397494729633	-	4	117852468	117852756	+	259	-	- && - && -	-	33	7	39	2	0	4	7.85931965921988	1.80362836729764	8.58949849498954	0.554440183838738	0	1.06387342624991
ENSSSCG00000011557	5.63897037847801	0	4.35076977160895	43.5967338149252	28.7139464338437	13.7389535533063	3.32991338336232	28.6832112673584	-3.09594	0.0104451894016613	0.422397494729633	CIDEC	13	66141838	66149703	-	1312	protein_coding	cell death inducing DFFA like effector c [Source:VGNC Symbol;Acc:VGNC:86700]	-	6	0	5	40	29	13	0.282090325906035	0	0.21738978562796	2.18902450631453	1.42663255629313	0.682557512611177
ENSSSCG00000025885	10.338112360543	29.1369393448755	0	0	0	0	13.1583505684728	0	6.09559131402754	0.0104637010929449	0.422397494729633	ITLN2	4	89500624	89637483	+	13952	protein_coding	intelectin 2 [Source:NCBI gene (formerly Entrezgene);Acc:100144619]	-	11	29	0	0	0	0	0.0486325447185099	0.138710811217773	0	0	0	0
ENSSSCG00000031649	128.756490308581	43.2030479941257	60.0406228482035	99.1825694289549	224.760891051121	257.869589769749	77.3333870503035	193.937683416608	-1.32637	0.0105017480012053	0.423073462579998	RNASE1	7	78213004	78234598	+	986	protein_coding	ribonuclease A family member 1, pancreatic [Source:NCBI gene (formerly Entrezgene);Acc:100312980]	-	137	43	69	91	227	244	8.57066320819039	2.91031717278959	3.99185852197322	6.62657235948033	14.8592506975395	17.0467913400836
ENSSSCG00000012689	734.005977598554	1011.75510069964	921.493037626775	530.790234196715	535.663621403773	648.901344748466	889.084705308323	571.785066782985	0.636804128179108	0.0105430315206783	0.423118993214078	ZNF75D	X	110890341	110904065	+	2215	protein_coding	zinc finger protein 75D [Source:HGNC Symbol;Acc:HGNC:13145]	zf-C2H2	781	1007	1059	487	541	614	21.7494400622113	30.3392276917122	27.2725153290991	15.7862762320839	15.7641842515204	19.0952071651037
ENSSSCG00000020872	65.7879877489101	20.0944409275003	9.57169349753969	149.318813316119	99.0136083925644	73.9789806716492	31.818	107.437134126778	-1.75642	0.0105588272051098	0.423118993214078	-	6	164315287	164321171	+	831	protein_coding	-	-	70	20	11	137	100	70	5.19598	1.60611912370668	0.755082884761184	11.8370644062274	7.76688623534827	5.80265499937152
ENSSSCG00000015664	1452.9747008545	1122.27452580089	1871.70115574617	1183.65132307522	786.168050636961	782.063509957434	1482.31679413385	917.294294556539	0.692794917186255	0.0106092001145555	0.423118993214078	-	9	67933220	67960372	+	7879	protein_coding	CD55 molecule (Cromer blood group) [Source:NCBI gene (formerly Entrezgene);Acc:396743]	-	1546	1117	2151	1086	794	740	12.1034496072293	9.46086518492753	15.5729996877292	9.89653561803891	6.50425215698704	6.46979251412167
ENSSSCG00000003360	194.544478057491	73.3447093853762	201.875717402655	342.234360447163	298.030961261619	315.995931726044	156.588301615174	318.753751144942	-1.02395	0.0106514891291724	0.423118993214078	WRAP73	6	65155206	65167077	-	1758	protein_coding	WD repeat containing, antisense to TP73 [Source:VGNC Symbol;Acc:VGNC:94980]	-	207	73	232	314	301	299	7.26310381786733	2.77110365191747	7.52786945490113	12.824346527551	11.0508476731166	11.7160725259129
ENSSSCG00000032509	106.200608794669	14.0661086492502	74.8332400716739	40.3269787788059	374.271439723893	248.358006540537	65.0333191718644	220.985475014412	-1.76387	0.0106536951161339	0.423118993214078	LRRC26	AEMK02000682.1	726644	727871	+	1147	protein_coding	leucine rich repeat containing 26 [Source:VGNC Symbol;Acc:VGNC:89833]	-	113	14	86	37	378	235	6.07695195546718	0.814541843295707	4.27698767078884	2.31612915506828	21.2704339187021	14.1134821466218
ENSSSCG00000030225	3936.94115257406	4956.29385476796	4523.93040851898	3419.07384943551	2703.07150911701	3220.19934437879	4472.38847195367	3114.1149009771	0.522262414475667	0.0106723184720262	0.423118993214078	TRA2B	13	123754859	123780920	-	13434	protein_coding	transformer 2 beta homolog [Source:VGNC Symbol;Acc:VGNC:94354]	-	4189	4933	5199	3137	2730	3047	19.234273786526	24.5049913076918	22.0758502020165	16.7661613773206	13.1161166592959	15.6241659858181
ENSSSCG00000043645	0	0	0	8.71934676298505	5.94081650355386	14.7957961343298	0	9.81865313362292	-5.83225	0.0106765297838344	0.423118993214078	-	2	5142102	5143350	-	1090	lncRNA	-	-	0	0	0	8	6	14	0	0	0	0.52697250500636	0.355281603389417	0.88477179898674
ENSSSCG00000011623	634.384167578776	251.180511593754	607.367460116609	646.321578806267	1169.35071511618	954.328850664275	497.644046429713	923.333714862242	-0.891384	0.0106871713157386	0.423118993214078	TPRA1	13	72650669	72666989	+	7068	protein_coding	transmembrane protein adipocyte associated 1 [Source:VGNC Symbol;Acc:VGNC:94347]	-	675	250	698	593	1181	903	5.89085060890362	2.36043610604176	5.63328659658264	6.0239674954188	10.7845325228061	8.80077551326581
ENSSSCG00000017133	890.017491403112	471.214639749883	730.059167675982	840.327044282684	1320.84153595681	1360.15640177732	697.097099609659	1173.7749940056	-0.751574	0.0106992511518094	0.423118993214078	RAB40B	12	492594	549158	+	8610	protein_coding	WD repeat domain 45B [Source:NCBI gene (formerly Entrezgene);Acc:100462760]	-	947	469	839	771	1334	1287	6.78449621925118	3.63511766059418	5.5585532995614	6.42947769283239	10.0000148707785	10.2968676188201
ENSSSCG00000013417	0	0	0.87015395432179	0	48.5166681123565	2.11368516204712	0.290051318107263	16.8767844248012	-5.65405	0.0107160129863311	0.423118993214078	PRTN3	2	77520334	77523419	-	909	protein_coding	proteinase 3 [Source:VGNC Symbol;Acc:VGNC:91889]	-	0	0	1	0	49	2	0	0	0.0627536630899634	0	3.47920616740535	0.151563925961896
ENSSSCG00000012862	48.8710766134761	26.1227732057504	79.1840098432829	167.847425187462	101.984016644341	125.764267141804	51.3926198875031	131.865236324536	-1.35588	0.0107372223241476	0.423118993214078	OSBPL5	2	2201381	2285854	-	4078	protein_coding	oxysterol binding protein like 5 [Source:VGNC Symbol;Acc:VGNC:91072]	-	52	26	91	154	103	119	0.786551021522533	0.425475843388996	1.27290835143175	2.71142731395192	1.63018904743052	2.01015466346546
ENSSSCG00000016780	121.237863137277	39.1841598086256	109.639398244546	44.6866521602984	15.8421773428103	23.2505367825183	90.0204737301494	27.9264554285423	1.69206957322656	0.0107927985408505	0.423815002181328	CTNND2	16	508634	1521611	-	5462	protein_coding	catenin delta 2 [Source:VGNC Symbol;Acc:VGNC:87068]	-	129	39	126	41	16	22	1.45682971679924	0.476498669719972	1.31589674997178	0.538960116457667	0.189067226995955	0.277460215249543
ENSSSCG00000023599	1838.30434338383	1801.4666291504	1098.1342903541	1065.94014177492	800.02995581192	1105.45733975064	1579.30175429611	990.475812445829	0.673055603575252	0.0108182599485163	0.423815002181328	TIMM8B	9	39787402	39790899	-	1677	protein_coding	translocase of inner mitochondrial membrane 8 homolog B [Source:VGNC Symbol;Acc:VGNC:93993]	-	1956	1793	1262	978	808	1046	71.9459853750281	71.3503336403652	42.9268733708743	41.872631916136	31.0975565232685	42.9663395049298
ENSSSCG00000006206	472.73368339574	792.725694589888	484.675752557237	386.921012607462	276.247967415254	355.099107223916	583.378376847621	339.422695748877	0.781269940207112	0.0108189016719165	0.423815002181328	-	4	67896688	68031457	-	5771	protein_coding	-	-	503	789	557	355	279	336	5.37635191235272	9.12377801533874	5.50563	4.41673910094028	3.12033409596129	4.01067930367235
ENSSSCG00000029324	13.157597549782	15.0708306956252	9.57169349753969	0	0	1.05684258102356	12.6000405809823	0.352280860341187	5.07241026186198	0.01089852188596	0.426093588931206	COLEC10	4	19692826	19744135	-	3223	protein_coding	collectin subfamily member 10 [Source:VGNC Symbol;Acc:VGNC:86882]	-	14	15	11	0	0	1	0.26794058880143	0.310584469081659	0.194686279006064	0	0	0.0213731940272051
ENSSSCG00000011121	31.954165478042	101.476926683877	122.691707559372	240.871954327462	254.46497356889	131.048480046921	85.3742665737637	208.795135981091	-1.28979	0.0109888119908777	0.428779557860161	-	10	60506482	61084861	-	6439	protein_coding	CUGBP Elav-like family member 2 [Source:VGNC Symbol;Acc:VGNC:95461]	-	34	101	141	221	257	124	0.325710132474411	1.0467711148612	1.24911853464475	2.46432688948171	2.5760996934689	1.32657862080456
ENSSSCG00000038494	1150.34995720951	934.391503128765	853.621029189676	711.716679528655	577.24933692865	628.821335709018	979.454163175985	639.262450722108	0.615679704485856	0.0110257256212953	0.429376346204994	LPIN2	6	103578549	103728151	+	7224	protein_coding	lipin 2 [Source:VGNC Symbol;Acc:VGNC:89794]	-	1224	930	981	653	583	595	10.4513997159605	8.59120322795012	7.74629862036959	6.49022736517817	5.20881322687968	5.67373388539047
ENSSSCG00000005287	7216.00242765902	4568.4711448672	5041.67201134045	3300.27274978984	4078.37052968973	3879.66911493749	5608.71519462222	3752.77079813902	0.579691867331161	0.0110722266755499	0.430343432491382	PSAT1	1	231142625	231172363	+	2369	protein_coding	phosphoserine aminotransferase 1 [Source:VGNC Symbol;Acc:VGNC:91893]	-	7678	4547	5794	3028	4119	3671	199.918886539058	128.088067912954	139.513551736772	91.7730736715698	112.221145881068	106.745372633044
ENSSSCG00000037621	387.209299322156	376.770767390631	527.313296319005	577.656723047759	762.404784622745	737.676121554445	430.431121010597	692.57920974165	-0.685858	0.0111537137875328	0.432496661283334	KIAA1522	6	89058835	89087839	+	6046	protein_coding	KIAA1522 [Source:VGNC Symbol;Acc:VGNC:89444]	-	412	375	606	530	770	698	4.2033915846993	4.13915706190121	5.7175167594705	6.29407906347532	8.21997600961346	7.95274420047601
ENSSSCG00000011404	56.3897037847801	29.1369393448755	43.5076977160895	87.1934676298505	161.39218167988	85.6042490629084	43.0114469485817	111.39663279088	-1.37259	0.0111810306981287	0.432496661283334	HYAL1	13	32793569	32800796	-	4005	protein_coding	N-alpha-acetyltransferase 80, NatH catalytic subunit [Source:NCBI gene (formerly Entrezgene);Acc:445004]	-	60	29	50	80	163	81	0.924101142543615	0.483219285420815	0.712148311470371	1.43420731699609	2.62683655739483	1.39319604302727
ENSSSCG00000025766	747.163575148336	703.305432462511	743.111476990808	973.297082418206	1254.50241833379	1046.27415521332	731.193494867219	1091.35788532177	-0.577897	0.011192955233857	0.432496661283334	SLC10A3	X	125007122	125013980	-	3982	protein_coding	solute carrier family 10 member 3 [Source:VGNC Symbol;Acc:VGNC:92916]	-	795	700	854	893	1267	990	12.3150633489465	11.7312844583146	12.2337493986578	16.1018089903956	20.5363532868277	17.1263049488159
ENSSSCG00000034455	203.002933625208	122.576089657752	197.524947631046	252.861056126566	336.646268534719	376.235958844387	174.367990304669	321.914427835224	-0.883833	0.011303664507705	0.435130950112666	RNF166	6	976977	983198	+	4899	protein_coding	ring finger protein 166 [Source:VGNC Symbol;Acc:VGNC:92367]	-	216	122	227	232	340	356	2.71967549973338	1.66188578280905	2.64314739803476	3.40020430358258	4.47939587045377	5.00578614992585
ENSSSCG00000013665	31.954165478042	0	6.96123163457432	0	0	0	12.9717990375388	0	6.07710982420488	0.0113049479008175	0.435130950112666	-	2	68871689	68921713	+	7172	protein_coding	-	-	34	0	8	0	0	0	0.292421575990342	0	0.0636286444492768	0	0	0
novel.425	0	0	0	5.44959172686566	11.8816330071077	11.6252683912592	0	9.65216437507751	-5.80849	0.0114008409893022	0.437973119707023	-	11	57268479	57380569	-	895	-	- && - && -	-	0	0	0	5	12	11	0	0	0	0.401117339704562	0.865378654065843	0.846641170778213
ENSSSCG00000028691	27884.7085215737	32937.8028463122	24836.8043182068	43004.9081533876	39307.4123957641	37876.1812613034	28553.1052286976	40062.8339368184	-0.488627	0.0114429639924065	0.438396132199642	-	3	47765022	47864497	-	5133	protein_coding	-	-	29670	32783	28543	39457	39699	35839	356.547223850811	426.212527626998	317.199	551.92143974623	499.178958585706	480.965973521966
ENSSSCG00000046793	347.73650667281	288.35522730963	254.084954661963	391.280685988954	591.111242103609	509.398124053356	296.725562881468	497.263350715306	-0.745398	0.0114613914150648	0.438396132199642	-	6	85596981	85597846	-	396	protein_coding	-	-	370	287	292	359	597	482	57.6338079999266	48.3654788695293	42.0620689056636	65.0914175928152	97.3031977161597	83.8458527690573
ENSSSCG00000029460	768.779628265835	565.658512109134	779.657943072324	930.790266948654	1320.84153595681	1043.10362747025	704.698694482431	1098.24514345857	-0.640002	0.0114819009354907	0.438396132199642	RND2	12	19866603	19870211	-	1412	protein_coding	Rho family GTPase 2 [Source:VGNC Symbol;Acc:VGNC:92344]	-	818	563	896	854	1334	987	35.7346377723762	26.6086278464427	36.1973083958243	43.4257813394317	60.9774277885288	48.1517626721927
ENSSSCG00000025321	640.962966353667	414.950205152882	827.516410560022	696.457822693431	1386.1905174959	1214.31212559607	627.809860688857	1098.98682192847	-0.807493	0.0115134322309231	0.438396132199642	MAZ	3	18042007	18047530	+	3123	protein_coding	MYC associated zinc finger protein [Source:HGNC Symbol;Acc:HGNC:6914]	zf-C2H2	682	413	951	639	1400	1149	13.4704829851375	8.82524658362958	17.3704671281097	14.6910670613985	28.933702997772	25.3441528010837
ENSSSCG00000018055	386.269470925744	304.43078005163	362.854198952186	431.60766476776	708.937436090761	606.627641507523	351.184816643187	582.390914122015	-0.729829	0.0115222184687686	0.438396132199642	-	12	60880592	60919279	+	2577	protein_coding	phosphatidylethanolamine N-methyltransferase [Source:VGNC Symbol;Acc:VGNC:91311]	-	411	303	417	396	716	574	9.83780433443041	7.84651828706783	9.23048671138529	11.0332951135499	17.932736680199	15.3435978644616
ENSSSCG00000015656	0	0	0	2.17983669074626	8.91122475533079	19.0231664584241	0	10.038075968167	-5.86483	0.0116210393903214	0.440983083566046	FCMR	9	67532083	67546403	-	2016	protein_coding	Fc fragment of IgM receptor [Source:VGNC Symbol;Acc:VGNC:88069]	-	0	0	0	2	9	18	0	0	0	0.0712301625070601	0.288137609891715	0.615051824550731
ENSSSCG00000011563	732.126320805728	907.26400787664	848.400105463745	487.19350038179	460.413279025424	645.730817005395	829.263478048704	531.112532137536	0.642874803715944	0.0116622610266337	0.440983083566046	FANCD2	13	66241673	66310436	+	6814	protein_coding	FA complementation group D2 [Source:VGNC Symbol;Acc:VGNC:88003]	-	779	903	975	447	465	611	7.05189935944651	8.84370815670404	8.1621665328819	4.71009710915484	4.40452207900221	6.17687503047485
ENSSSCG00000010325	174.808081732818	267.256064335754	171.420329001393	124.250691372537	65.3489815390925	105.684258102356	204.494825023322	98.4279770046618	1.05550643726082	0.011666507220318	0.440983083566046	KCNMA1	14	79352396	80106258	-	7319	protein_coding	potassium calcium-activated channel subfamily M alpha 1 [Source:NCBI gene (formerly Entrezgene);Acc:397434]	-	186	266	197	114	66	100	1.56758815893568	2.42537373834449	1.53538553224607	1.11834956059725	0.582023011974192	0.941191479022844
novel.2278	218.040187967816	439.063534265882	281.92988120026	238.692117636716	47.5265320284309	107.797943264403	313.011201144653	131.33886430985	1.25404249812686	0.0116945423231726	0.440983083566046	-	7	4429516	4440365	-	3449	-	- && - && -	-	232	437	324	219	48	102	4.14921145069018	8.45545580482328	5.35864245827882	4.55906083901378	0.898247486678956	2.03721427766528
ENSSSCG00000006488	578.934292190409	433.035201987632	616.939153614149	767.302515142684	1080.23846756288	755.642445431845	542.969549264063	867.727809379136	-0.676204	0.0117228045676016	0.440983083566046	GLMP	4	93758958	93763912	+	3585	protein_coding	glycosylated lysosomal membrane protein [Source:VGNC Symbol;Acc:VGNC:88487]	NCU-G1	616	431	709	704	1091	715	10.5989374558182	8.0230018335552	11.2813231637051	14.0996381255816	19.6419028328527	13.7387308535628
ENSSSCG00000007814	15.977082739021	22.1038850202504	42.6375437617677	80.6539575576117	89.1122475533079	69.751610347555	26.906170507013	79.8392718194915	-1.56609	0.0117510924127247	0.440983083566046	KATNIP	3	19150370	19368223	-	6742	protein_coding	katanin interacting protein [Source:VGNC Symbol;Acc:VGNC:89434]	-	17	22	49	74	90	66	0.155536008825477	0.217762309549136	0.414581861122821	0.788074797052303	0.861592141117914	0.674349315793386
ENSSSCG00000006620	148.492886633254	57.2691566433759	223.63	54.4959172686566	61.3884372033899	50.7284438891309	143.130536512443	55.5375994537258	1.36676167444803	0.0117529374747887	0.440983083566046	TUFT1	4	97645332	97703595	-	6954	protein_coding	tuftelin 1 [Source:VGNC Symbol;Acc:VGNC:98886]	-	158	57	257	50	62	48	1.40150024444007	0.547002045819775	2.10814948165597	0.516249667868252	0.57544652375268	0.475484413112559
ENSSSCG00000010631	1265.94884996831	1133.32646831102	1197.33184114678	984.196265871937	614.874508117825	733.448751230351	1198.86905314204	777.506508406704	0.625093673646876	0.0117678381899202	0.440983083566046	GPAM	14	122538600	122724131	-	8119	protein_coding	glycerol-3-phosphate acyltransferase, mitochondrial [Source:VGNC Symbol;Acc:VGNC:88570]	-	1347	1128	1376	903	621	694	10.2337742275732	9.27161393490998	9.66760410571705	7.98563904887624	4.93670329922122	5.88825572344861
ENSSSCG00000032417	0	0	0	4.35967338149252	6.9309525874795	17.9663238774005	0	9.75231661545752	-5.82285	0.011820021613943	0.442104424245806	NGF	4	105256417	105307842	+	7311	protein_coding	nerve growth factor [Source:VGNC Symbol;Acc:VGNC:98826]	-	0	0	0	4	7	17	0	0	0	0.0392832738651985	0.0617972606087005	0.16017763287438
ENSSSCG00000006073	853.364183943005	518.436575929508	542.976067496797	1258.85568890597	1489.16467022417	634.105548614136	638.258942456437	1127.37530258142	-0.820835	0.0118561203698026	0.442621065159116	OSR2	4	37852587	37897935	-	2276	protein_coding	odd-skipped related transciption factor 2 [Source:VGNC Symbol;Acc:VGNC:91084]	zf-C2H2	908	516	624	1155	1504	600	24.6084561284824	15.129557464168	15.6392274882411	36.4362936718891	42.6504429798239	18.1597023768933
ENSSSCG00000031913	1242.45314005799	1318.19532484402	1025.04135819107	1614.16906949761	1934.72590799071	1694.11865738077	1195.22994103103	1747.67121162303	-0.548418	0.0119178211605592	0.444089767485676	NDUFB4	13	139724149	139730501	-	547	protein_coding	NADH:ubiquinone oxidoreductase subunit B4 [Source:VGNC Symbol;Acc:VGNC:90647]	-	1322	1312	1178	1481	1954	1603	149.078462837381	160.064598650999	122.845974303581	194.398182154186	230.560656854048	201.871927554918
ENSSSCG00000039873	1826.08657423046	2024.51492344566	1834.28453571033	2344.41436089761	3294.18275122062	2618.85591577638	1894.96201112882	2752.48434263153	-0.538712	0.0120634275636354	0.446829686602457	DCXR	12	978139	982263	+	1616	protein_coding	dicarbonyl and L-xylulose reductase [Source:VGNC Symbol;Acc:VGNC:98985]	-	1943	2015	2108	2151	3327	2478	74.1655499427474	83.2113322548733	74.4101560089241	95.5704258595963	132.879936569666	105.630583650069
ENSSSCG00000046599	177.627566922057	153.722473095377	225.369874169344	93.7329777020893	72.279934126572	109.91162842645	185.573304728926	91.9748467517038	1.01391611352166	0.0120737611754605	0.446829686602457	-	9	100821472	100847084	-	5614	lncRNA	-	-	189	153	259	86	73	104	2.07663501764243	1.81872821290914	2.63166328018047	1.09989318265266	0.839263661729484	1.27611750131224
ENSSSCG00000009805	1385.30705631276	1470.91307589302	547.326837268406	2897.00296200178	1368.36806798524	1964.6703581228	1134.5156564914	2076.68046270327	-0.872377	0.0120938023842562	0.446829686602457	HPD	14	30845613	30857667	+	1747	protein_coding	4-hydroxyphenylpyruvate dioxygenase [Source:VGNC Symbol;Acc:VGNC:88960]	-	1474	1464	629	2658	1382	1859	52.0445617425845	55.9238359472114	20.5381208711966	109.241219301268	51.0579	73.3020665632849
ENSSSCG00000017956	93.9828396413001	28.1322172985005	78.3138558889611	83.9237125937311	295.060553009842	154.29901682944	66.8096376095872	177.761094144338	-1.41102	0.0120957881985197	0.446829686602457	CD68	12	52874785	52877695	+	1431	protein_coding	CD68 molecule [Source:NCBI gene (formerly Entrezgene);Acc:103158530]	-	100	28	90	77	298	146	4.31053467957976	1.30577148044748	3.58761507853941	3.86345233623199	13.4407838822444	7.02818129633372
ENSSSCG00000014725	2388.10395528544	2979.00086750192	1789.0365300856	3397.27548252805	5388.32056872335	2792.17809906425	2385.38045095765	3859.25805010522	-0.694296	0.012103840259409	0.446829686602457	HBB	9	4621187	4809453	-	957	protein_coding	hemoglobin, beta [Source:NCBI gene (formerly Entrezgene);Acc:407066]	-	2541	2965	2056	3117	5442	2642	163.780994737536	206.757628040112	122.550231936766	233.85643873227	367.024087313354	190.173767076133
ENSSSCG00000017296	334.578909123028	310.45911232988	435.947131115217	386.921012607462	750.523151615638	744.017177040586	360.328384189375	627.153780421228	-0.799352	0.0121668585340217	0.448322778004093	ACE	12	15394487	15414639	-	4639	protein_coding	angiotensin I converting enzyme (peptidyl-dipeptidase A) 1 [Source:NCBI gene (formerly Entrezgene);Acc:613133]	-	356	309	501	355	758	704	4.73365282394135	4.44511384421511	6.16050505586056	5.49450341701366	10.5461222372783	10.4538922746661
novel.2025	249.994353445858	66.3116550607511	241.902799301458	259.400566198805	523.781988396665	436.47598596273	186.069602602689	406.552846852734	-1.12676	0.0122061723608654	0.448864532953487	-	6	83723721	83725620	+	510	-	- && Q28896.1 RecName: Full=CAMPATH-1 antigen; AltName: Full=Epididymal secretory protein E5; AltName: CD_antigen=CD52; Flags: Precursor && PF15116:CAMPATH-1 antigen	-	266	66	278	238	529	413	32.1723094832023	8.63619700576633	31.0940709218822	33.5066684433211	66.9473612190758	55.7839945027816
ENSSSCG00000015982	676.676445417361	927.35844880414	747.462246762417	1243.59683207074	1328.76262462821	1004.00045197238	783.832380327973	1192.11996955711	-0.605192	0.0122646231887272	0.448864532953487	HOXD9	15	81924142	81926274	+	1780	protein_coding	homeobox D9 [Source:VGNC Symbol;Acc:VGNC:96357]	Homeobox	720	923	859	1141	1342	950	24.9507308486776	34.6043327930234	27.5280929798872	46.0246091819775	48.6609385586116	36.7648955798864
ENSSSCG00000027053	144.733573047602	243.142735222754	23.4941567666883	179.836526986567	490.117361543194	445.987569191942	137.123488345681	371.980485907234	-1.44154	0.0122666469877261	0.448864532953487	PACSIN1	7	30492587	30512741	+	5105	protein_coding	protein kinase C and casein kinase substrate in neurons 1 [Source:VGNC Symbol;Acc:VGNC:91142]	-	154	242	27	165	495	422	1.8607830939818	3.16350409417885	0.301696993774137	2.32066613676283	6.25831502150702	5.69437990902366
ENSSSCG00000037875	84.5845556771701	14.0661086492502	84.4049335692136	148.228894970746	167.332998183434	179.663238774005	61.018532631878	165.075043976062	-1.43336	0.012271962207026	0.448864532953487	ZNF688	3	17792182	17798547	+	2931	protein_coding	zinc finger protein 688 [Source:HGNC Symbol;Acc:HGNC:30489]	zf-C2H2	90	14	97	136	169	170	1.89407629267512	0.318757930487948	1.88781260171659	3.33155937146634	3.72150711704564	3.99542365726575
ENSSSCG00000021129	719.908551652359	993.670103864891	635.212386654906	652.861088878506	315.85341077228	379.406486587458	782.930347390719	449.373662079415	0.801211805661128	0.0123405406730459	0.450543158653245	PFKM	5	78475540	78526995	+	6062	protein_coding	phosphofructokinase, muscle [Source:VGNC Symbol;Acc:VGNC:91338]	-	766	989	730	599	319	359	7.79441660653684	10.8875243887368	6.86925902616414	7.09472159031059	3.39643039465892	4.07951233281686
ENSSSCG00000038313	940.768224809414	464.181585425257	1108.57613780596	976.566837454326	1957.5	1529.25121474109	837.841982680211	1487.77236337214	-0.828165	0.0123788321653767	0.451111900250544	ZNF219	7	78035226	78043467	+	2759	protein_coding	zinc finger protein 219 [Source:VGNC Symbol;Acc:VGNC:95207]	zf-C2H2	1001	462	1274	896	1977	1447	22.3796429924071	11.1747819175737	26.3402985139331	23.3174350892267	46.2490628000457	36.1282199688256
ENSSSCG00000003139	4515.87544476447	4726.21250614808	5214.83264825049	5601.09037687252	8485.46623924276	6861.02203600495	4818.97353305434	6982.52621737341	-0.535046	0.0124393488409114	0.452487009760698	BCAT2	6	54107681	54143602	-	5347	protein_coding	branched chain amino acid transaminase 2 [Source:VGNC Symbol;Acc:VGNC:85774]	-	4805	4704	5993	5139	8570	6492	55.4311623017203	58.7091659007703	63.9347628454122	69.0069608312646	103.447167936586	83.6369257224865
ENSSSCG00000042455	0	0	0	8.71934676298505	10.8914969231821	8.45474064818848	0	9.35519477811854	-5.76312	0.0125658614824134	0.455420757120825	-	2	28465012	28493516	-	1302	lncRNA	-	-	0	0	0	8	11	8	0	0	0	0.441167458108243	0.545292681085396	0.423261470658568
ENSSSCG00000015716	0	0	0	8.71934676298505	10.8914969231821	8.45474064818848	0	9.35519477811854	-5.76312	0.0125658614824134	0.455420757120825	MARCO	15	24503108	24541353	+	2173	protein_coding	macrophage receptor with collagenous structure [Source:NCBI gene (formerly Entrezgene);Acc:100516298]	-	0	0	0	8	11	8	0	0	0	0.264335034724773	0.326723916600638	0.253606274642179
ENSSSCG00000037646	303.564572041399	470.209917703508	381.997585947266	283.378769797014	163.372453847731	198.686405232429	385.257358564058	215.145876292392	0.840991076561817	0.0126181533859844	0.456482958832489	DNAJA4	7	47656541	47675383	-	6064	protein_coding	DnaJ heat shock protein family (Hsp40) member A4 [Source:NCBI gene (formerly Entrezgene);Acc:397613]	-	323	468	439	260	165	188	3.28559559012632	5.15033456598382	4.12960290397641	3.07849620545025	1.75619493100227	2.13564169157985
ENSSSCG00000033190	211.461389192925	103.486370776627	264.526802113824	233.24252590985	465.363959445052	468.181263393437	193.158187361125	388.92924958278	-1.00884	0.0127273812242288	0.456982839441847	-	18	42063481	42076746	-	3196	protein_coding	aquaporin 1 (Colton blood group) [Source:NCBI gene (formerly Entrezgene);Acc:407773]	-	225	103	304	214	470	443	4.34256696951719	2.15069702996599	5.42587491978352	4.80763479809854	9.49159185525649	9.54831393207418
ENSSSCG00000046265	68.6074729381491	89.4202621273764	119.211091742085	294.277953250745	115.846	196.572720070382	92.4129422692036	202.232198380143	-1.12836	0.012729065891003	0.456982839441847	-	13	84669864	84675858	+	5759	lncRNA	-	-	73	89	137	270	117	186	0.78189162047741	1.03131589052112	1.35698939496135	3.36620958984571	1.31125377323182	2.22482368623734
ENSSSCG00000028943	1180.42446589473	1223.75145248477	1123.36875502943	1741.68951590626	1784.22522323401	1519.73963151188	1175.84822446964	1681.88479021738	-0.51648	0.01276415253139	0.456982839441847	-	6	47627056	47639437	-	1850	protein_coding	enoyl-CoA hydratase 1 [Source:VGNC Symbol;Acc:VGNC:97024]	-	1256	1218	1291	1598	1802	1438	41.8782657235522	43.9363870273704	39.8068194354977	62.0196789642012	62.8681999770654	53.5447495431582
ENSSSCG00000002009	579.874120586822	519.441297975883	515.131140958499	708.446924492535	887.161931197376	847.587749980895	538.148853173735	814.398868556936	-0.597893	0.0127690710975985	0.456982839441847	PCK2	7	75187194	75197733	-	2395	protein_coding	phosphoenolpyruvate carboxykinase 2, mitochondrial [Source:VGNC Symbol;Acc:VGNC:91223]	-	617	517	592	650	896	802	15.8909705763562	14.4056814355058	14.100001340825	19.4864310958771	24.1462926328629	23.0673966966367
ENSSSCG00000033148	720.848380048772	786.697362311638	994.585969789806	978.746674145072	1516.88848057409	1393.97536437008	834.043904050072	1296.53683969641	-0.636413	0.0128127536745979	0.456982839441847	MRPL12	12	1067875	1203786	-	845	protein_coding	mitochondrial ribosomal protein L12 [Source:VGNC Symbol;Acc:VGNC:99016]	-	767	783	1143	898	1532	1319	55.9898665326522	61.8377721053016	77.1600475181678	76.3034359985688	117.017286758959	107.527072115066
ENSSSCG00000027072	386.269470925744	693.258211998761	486.41606046588	717.16627125552	891.122475533079	939.533054529945	521.981247796795	849.273933772848	-0.702731	0.012822607599367	0.456982839441847	ATP5IF1	6	85307189	85321350	+	618	protein_coding	ATP synthase inhibitory factor subunit 1 [Source:VGNC Symbol;Acc:VGNC:85656]	-	411	690	559	658	900	889	41.0226889479404	74.5091136199169	51.5972193844113	76.4472532444704	93.9944047802099	99.0930098169373
ENSSSCG00000014818	179.507223714883	182.859412440253	238.42218348417	377.111747499103	325.754771611537	322.336987212186	200.262939879769	341.734502107609	-0.770195	0.0128413860053387	0.456982839441847	STARD10	9	7302814	7332771	-	2549	protein_coding	StAR related lipid transfer domain containing 10 [Source:VGNC Symbol;Acc:VGNC:93530]	-	191	182	274	346	329	305	4.62204648551361	4.76486207351208	6.13173944729887	9.7460970252108	8.33055680603367	8.24251483980109
novel.1963	0	0	3.48061581728716	27.2479586343283	8.91122475533079	21.1368516204712	1.16020527242905	19.0986783367101	-4.00336	0.0128527532809057	0.456982839441847	-	6	10798637	10805172	+	836	-	- && - && -	-	0	0	4	25	9	20	0	0	0.272933395927161	2.14712930045205	0.694839020982892	1.64798574999239
ENSSSCG00000040182	5084.47162459434	4365.51729149945	4859.8098348872	5755.85878191551	8878.55026456125	6297.72494031939	4769.93291699366	6977.37799559871	-0.548744	0.0128731790869869	0.456982839441847	RHBDD2	3	10299208	10309622	-	2670	protein_coding	rhomboid domain containing 2 [Source:VGNC Symbol;Acc:VGNC:92274]	-	5410	4345	5585	5281	8967	5959	124.984679529024	108.599368714833	119.320449586861	142.013415769806	216.762362670179	153.741763340732
ENSSSCG00000045746	0	0	0.87015395432179	3.26975503611939	36.6350351052488	1.05684258102356	0.290051318107263	13.6538775741306	-5.34861	0.0128758924670775	0.456982839441847	-	17	28027050	28031749	+	4639	pseudogene	-	-	0	0	1	3	37	1	0	0	0.0122964172771668	0.046432423242369	0.5147843308434	0.0148492787992416
ENSSSCG00000011848	2489.60542209804	5241.63491593846	2442.52214978126	2251.77130154089	1915.91332239612	2033.36512588933	3391.25416260592	2067.01658327545	0.714167782203192	0.0128934259452152	0.456982839441847	TFRC	13	133970594	134000278	+	5643	protein_coding	transferrin receptor [Source:VGNC Symbol;Acc:VGNC:93925]	-	2649	5217	2807	2066	1935	1924	28.9562745171751	61.6963636560509	28.3749645321312	26.287224502127	22.1319095572328	23.4868487628545
novel.45	0	27.1274952521254	19.1433869950794	1.08991834537313	0	0	15.4236274157349	0.363306115124377	5.36428819647408	0.0129262758119539	0.456982839441847	-	1	79223273	79223492	+	220	-	- && - && -	-	0	27	22	1	0	0	0	8.19011244968336	5.70430797487767	0.326363653668712	0	0
ENSSSCG00000008035	356.194962240527	264.241898196629	331.528656596602	416.348807932536	589.130969935758	553.785512456345	317.321839011253	519.75509677488	-0.711775	0.0129310888558642	0.456982839441847	-	3	39981940	39985082	-	1924	protein_coding	growth factor, augmenter of liver reration [Source:VGNC Symbol;Acc:VGNC:102569]	-	379	263	381	382	595	524	12.1508013146331	9.12219731921689	11.2959529024345	14.2555101113922	19.9599691509188	18.7609986898302
ENSSSCG00000008675	717.08906646312	445.091866544132	857.101645006963	868.664921262386	1324.80208029251	1135.0489320193	673.094192671405	1109.5053111914	-0.7207	0.0129676471081845	0.457460815658353	LETM1	8	898178	926607	-	4710	protein_coding	leucine zipper and EF-hand containing transmembrane protein 1 [Source:VGNC Symbol;Acc:VGNC:89687]	-	763	443	985	797	1338	1074	9.99250577813842	6.27670330538759	11.9293914124299	12.1495972471915	18.3350954003961	15.7077184440676
ENSSSCG00000012744	243.415554670967	103.486370776627	148.796326189026	240.871954327462	485.166681123565	275.835913647149	165.23275054554	333.958183032725	-1.01523	0.0131027507696902	0.461407328079462	CD99L2	X	122456670	122535870	-	2803	protein_coding	CD99 molecule like 2 [Source:VGNC Symbol;Acc:VGNC:86438]	-	259	103	171	221	490	261	5.69964023459852	2.45223963887666	3.47997382698566	5.66100636509909	11.2829054804547	6.41426861764787
ENSSSCG00000021663	171.048768147166	159.750805373628	183.602484361898	188.555873749552	364.370078884637	414.282291761235	171.467352627564	322.402748131808	-0.911011	0.0131397214794932	0.461890280184451	-	5	10137361	10144140	-	4910	protein_coding	-	-	182	159	211	173	368	392	2.28644454790043	2.16104800098004	2.4513421236236	2.52981683475176	4.83742555164844	5.49964059166503
ENSSSCG00000013720	672.917131831709	484.276026352758	922.363191581097	819.618595720595	1439.65786602789	1218.53949592016	693.185449921855	1159.27198588955	-0.741617	0.0132261598727082	0.463680777624656	-	2	66329039	66349095	+	5334	protein_coding	mannosidase alpha class 2B member 1 [Source:VGNC Symbol;Acc:VGNC:100165]	-	716	482	1060	752	1454	1153	8.28000860622179	6.03035401244583	11.3358951131802	10.1225352199009	17.5937883373251	14.8903885292807
ENSSSCG00000015955	861.822639510722	670.149604932136	795.320714250116	528.610397505969	399.024841822034	563.297095685557	775.764319564325	496.97744500452	0.642875823436233	0.0132373496255566	0.463680777624656	ITGA6	15	78504078	78591779	+	5734	protein_coding	integrin subunit alpha 6 [Source:VGNC Symbol;Acc:VGNC:96378]	-	917	667	914	485	403	533	9.86466688346862	7.76277371408063	9.09267089124205	6.07307322051823	4.53623270319932	6.40323224945596
ENSSSCG00000008056	5.63897037847801	0	16.532925132114	9.80926510835818	201.987761120831	161.696914896605	7.39063	124.497980375265	-4.06954	0.0132630641010537	0.463763584702514	-	3	39532714	39538681	-	1429	protein_coding	-	-	6	0	19	9	204	153	0.258994057094974	0	0.758445427030621	0.452204362676031	9.21395116977733	7.37545700874831
ENSSSCG00000011047	138.154774272711	141.665808538877	170.550175047071	245.231627708955	251.494565317113	301.200135591715	150.123585952886	265.975442872594	-0.824599	0.0133335093181504	0.465008122787685	FAM171A1	10	46449779	46601093	+	4504	protein_coding	family with sequence similarity 171 member A1 [Source:VGNC Symbol;Acc:VGNC:96011]	-	147	141	196	225	254	285	2.01321301863312	2.0891494654067	2.48233650771764	3.58681191309974	3.63984845745982	4.35889303722454
ENSSSCG00000013448	307.323885627051	404.902984689132	404.621588759632	441.416929876118	658.440495810553	748.24454736468	372.282819691938	616.033991017117	-0.726779	0.0133529855227302	0.465008122787685	MKNK2	2	76510303	76522885	+	3440	protein_coding	MAPK interacting serine/threonine kinase 2 [Source:VGNC Symbol;Acc:VGNC:90247]	-	327	403	465	405	665	708	5.86354263476312	7.81799493743461	7.71076514045964	8.45319812264018	12.4770285957761	14.1776597324345
ENSSSCG00000015806	27.255023495977	30.1416613912505	31.3255423555844	54.4959172686566	117.826193987152	72.9221380906256	29.574075747604	81.7480831154779	-1.46765	0.0134153613914438	0.465008122787685	-	15	47293433	47366979	-	3007	protein_coding	-	-	29	30	36	50	119	69	0.59488818978344	0.66578898826085	0.682923468891241	1.19388100776715	2.55423881917976	1.58068523449553
ENSSSCG00000044385	16.916911135434	14.0661086492502	30.4553884012626	80.6539575576117	58.418028951613	54.9558142132251	20.4794693953156	64.6759335741499	-1.65493	0.0134209694645146	0.465008122787685	-	6	53336098	53338140	-	1881	lncRNA	-	-	18	14	35	74	59	52	0.590275131720443	0.496692979404665	1.06140765082785	2.82466787970581	2.02446924632052	1.9043390888801
ENSSSCG00000009226	153.192028615319	206.972741553253	266.267110022468	110.081752882686	100.993880560416	112.025313588497	208.810626730347	107.7	0.955803795060357	0.0134269759465912	0.465008122787685	KLHL8	8	131634162	131700096	+	5031	protein_coding	kelch like family member 8 [Source:VGNC Symbol;Acc:VGNC:89536]	-	163	206	306	101	102	106	1.99849959375078	2.73250952405935	3.46952542300252	1.44142325273679	1.3085605467712	1.45138049315569
ENSSSCG00000036775	184.206365696948	207.977463599628	328.048040779315	300.817463322984	568.338112173319	444.930726610919	240.077290025297	438.028767369074	-0.867138	0.0134514008398865	0.465008122787685	SLC48A1	5	78141255	78150584	+	2655	protein_coding	solute carrier family 48 member 1 [Source:VGNC Symbol;Acc:VGNC:93129]	-	196	207	377	276	574	421	4.55367805947199	5.20300929006877	8.09990247280181	7.46395519802793	13.9538912728577	10.9231350776708
ENSSSCG00000003351	894.716633385177	410.931316967382	597.795766619069	646.321578806267	1355.49629889421	1416.16905857157	634.481238990543	1139.32897875735	-0.844502	0.0134625482404168	0.465008122787685	MMP23B	6	63801965	63805046	+	1984	protein_coding	matrix metallopeptidase 23 [Source:VGNC Symbol;Acc:VGNC:98502]	-	952	409	687	593	1369	1340	29.598251614958	13.7572117350379	19.7523164251056	21.4603842024295	44.5358502514888	46.5256944700473
ENSSSCG00000013316	792.27533817616	362.704658741381	584.743457304243	369.482319081491	289.119736506288	342.416996251633	579.907818073928	333.673017279804	0.797900566509041	0.0135746813842908	0.467409911443524	WT1	2	28411794	28456003	+	3047	protein_coding	WT1 transcription factor [Source:VGNC Symbol;Acc:VGNC:100884]	zf-C2H2	843	361	672	339	292	324	17.0657703696143	7.9064864135197	12.5805545097401	7.98825116199951	6.18526576560462	7.3249099472586
novel.2773	25.375366703151	33.1558275303755	24.3643107210101	0	7.92108867140515	2.11368516204712	27.6318349848456	3.34492461115076	3.03145696751617	0.0135933409602832	0.467409911443524	-	AEMK02000589.1	125177	137318	+	3104	-	- && - && -	-	27	33	28	0	8	2	0.536553248759417	0.709481390615468	0.514563863713192	0	0.166347486123052	0.0443851832150012
ENSSSCG00000010344	33.833822270868	55.2597125506259	33.065850264228	2.17983669074626	15.8421773428103	6.34105548614136	40.719795028574	8.12102317323264	2.31775818716011	0.013610007846529	0.467409911443524	NRG3	14	83317019	84402943	+	3707	protein_coding	neuregulin 3 [Source:HGNC Symbol;Acc:HGNC:7999]	-	36	55	38	2	16	6	0.59903292299226	0.990122397477931	0.584741578217835	0.0387375256580073	0.278577068748828	0.111495771809574
ENSSSCG00000024260	25349.9913364479	33281.4177861724	20790.5884306105	19132.4266346799	17361.0460955522	18460.9262053195	26473.9991844103	18318.1329785172	0.531290000622862	0.0136262191594482	0.467409911443524	RPL11	6	81522726	81530459	+	4750	protein_coding	ribosomal protein L11 [Source:VGNC Symbol;Acc:VGNC:98603]	-	26973	33125	23893	17554	17534	17468	350.272804813701	465.383582667193	286.932695671057	265.342582490552	238.251344592096	253.32573271163
ENSSSCG00000023086	3.75931	21.0991629738753	5.22092372593074	0	0	0	10.0264667618194	0	5.70343590021216	0.0136867996715178	0.467698790811182	-	6	85595704	85595834	-	131	snoRNA	-	-	4	21	6	0	0	0	1.88347332106218	10.6978568045058	2.61266014116534	0	0	0
ENSSSCG00000007565	149.432715029667	71.3352652926261	297.592652378052	212.534077347761	477.24559245216	467.124420812413	172.786877566782	385.634696870778	-1.15695	0.0137051888059892	0.467698790811182	TTYH3	3	1826289	1853493	-	4883	protein_coding	tweety family member 3 [Source:VGNC Symbol;Acc:VGNC:94576]	-	159	71	342	195	482	442	2.00854320112657	0.970332115685212	3.99523515750187	2.86729484791885	6.37100992520759	6.23541378713074
ENSSSCG00000039549	562.017381054975	841.957074862264	651.74531178702	404.359706133432	427.738788255878	472.408633717531	685.239922568086	434.835709368947	0.655859151588169	0.0137436575425173	0.467698790811182	PLEKHF2	4	41511342	41535390	-	4022	protein_coding	pleckstrin homology and FYVE domain containing 2 [Source:VGNC Symbol;Acc:VGNC:91541]	-	598	838	749	371	432	447	9.1712787807912	13.9043513566461	10.6228907836484	6.62302372263556	6.93249632869256	7.65588128898752
ENSSSCG00000038226	13.157597549782	35.1652716231256	8.7015395432179	207.084485620895	29.7040825177693	19.0231664584241	19.0081362387085	85.2705781990294	-2.16857	0.0137486380737941	0.467698790811182	-	Y	4583210	4663489	+	2612	protein_coding	-	-	14	35	10	190	30	18	0.330617349811259	0.894218505226049	0.218388513586434	5.2228180410996	0.741303498649435	0.474710749729814
ENSSSCG00000036532	0	5.02361023187508	6.96123163457432	14.1689384898507	11.8816330071077	72.9221380906256	3.99494728881647	32.9909031958614	-3.04187	0.0137523837588102	0.467698790811182	FBXO47	12	23181733	23211824	+	5057	protein_coding	F-box protein 47 [Source:VGNC Symbol;Acc:VGNC:88050]	-	0	5	8	13	12	69	0	0.0659820541724466	0.0902401894384445	0.18457584526251	0.153156791652942	0.939909135876617
ENSSSCG00000040188	116.538721155212	73.3447093853762	130.523093148268	104.632161155821	353.478581961455	255.755904607701	106.802174562952	237.955549241659	-1.15541	0.0137951629008179	0.468351675851529	TNFSF12	12	52842683	52853326	+	1700	protein_coding	TNF superfamily member 12 [Source:VGNC Symbol;Acc:VGNC:99097]	-	124	73	150	96	357	242	4.49928538637265	2.86564718827701	5.03321291900971	4.05458845028423	13.5539931693063	9.80609685448413
ENSSSCG00000010576	1296.02335865353	1724.10303157953	1273.9053891271	1081.19899861015	808.941180567251	970.181489379628	1431.34392645339	953.440556185675	0.586160716439521	0.0138530337744007	0.469513828998927	NOLC1	14	113154819	113166906	+	3776	protein_coding	nucleolar and coiled-body phosphoprotein 1 [Source:VGNC Symbol;Acc:VGNC:90818]	-	1379	1716	1464	992	817	918	22.5269843734482	30.3273231717324	22.1162788009028	18.8627128645815	13.9649067031417	16.7471314600127
ENSSSCG00000009308	1634.36158136221	964.533164520015	1279.12631285303	870.844757953132	885.181659029525	759.86981575594	1292.67368624509	838.632077579532	0.62434448811437	0.0139464874674389	0.471875958417043	LNX2	11	4960239	5043045	-	4417	protein_coding	ligand of numb-protein X 2 [Source:VGNC Symbol;Acc:VGNC:89774]	-	1739	960	1470	799	894	719	24.2852713265708	14.5041611062739	18.9842262238401	12.9880468738705	13.0634560123331	11.2132427727918
ENSSSCG00000006328	27.255023495977	56.2644345970009	34.8061581728716	0	7.92108867140515	11.6252683912592	39.4418720886165	6.51545235422144	2.59320550569349	0.0140489060189246	0.473861969274658	RXRG	4	85158276	85357137	+	2548	protein_coding	retinoid X receptor gamma [Source:VGNC Symbol;Acc:VGNC:92530]	RXR-like	29	56	40	0	8	11	0.702052114081163	1.4666868041761	0.895495757437625	0	0.202646231132635	0.297387695387167
ENSSSCG00000046045	6.57879877489101	23.1086070666254	6.96123163457432	0	0	1.05684258102356	12.2162124920302	0.352280860341187	5.02669049146831	0.0140780300779792	0.473861969274658	-	6	107180003	107213415	+	1867	lncRNA	-	-	7	23	8	0	0	1	0.231272768534282	0.82211448343347	0.244426694156515	0	0	0.0368965208086138
ENSSSCG00000016756	2979.25601662921	4096.25178307094	5183.5071058949	2817.43892278954	2810.9963422649	2604.06011964205	4086.33830186502	2744.16512823217	0.574493122092168	0.0141074583684389	0.473861969274658	BLVRA	18	51121946	51185437	-	2295	protein_coding	biliverdin reductase A [Source:VGNC Symbol;Acc:VGNC:85833]	-	3170	4077	5957	2585	2839	2464	85.2015213548465	118.551431624611	148.063453622424	80.8727711727217	79.8418645246613	73.9584409227086
ENSSSCG00000027820	849.604870357353	1017.78343297789	989.365046063875	757.493250034326	529.722804900219	587.604475049099	952.251116466373	624.940176661215	0.607900341817983	0.0141300536725186	0.473861969274658	CD200	13	147465863	147522836	-	4191	protein_coding	CD200 molecule [Source:VGNC Symbol;Acc:VGNC:86396]	-	904	1013	1137	695	535	556	13.3052042814046	16.1302302158632	15.4755384572558	11.9067054750527	8.23918185860728	9.13875142410478
ENSSSCG00000023318	1036.63072124354	1539.23417504652	1124.23890898375	779.291616941789	807.951044483325	867.667759020343	1233.36793509127	818.303473481819	0.591676546015668	0.0141357224677009	0.473861969274658	MARS1	5	22751921	22785928	+	3779	protein_coding	methionyl-tRNA synthetase 1 [Source:VGNC Symbol;Acc:VGNC:90028]	-	1103	1532	1292	715	816	821	18.0040163125322	27.0539482328392	19.5024236664248	13.5848115168268	13.9367411713277	14.9656642950751
ENSSSCG00000004572	0	0	0	10.8991834537313	5.94081650355386	10.5684258102356	0	9.13614192250692	-5.72818	0.0141555401261779	0.473861969274658	-	1	109825438	109827177	+	1539	protein_coding	-	-	0	0	0	10	6	10	0	0	0	0.466536736888347	0.251628945870348	0.447601067899168
ENSSSCG00000014080	2213.29587355262	476.238249981758	1696.80021092749	962.397898964475	720.819069097868	523.137077606662	1462.11144482062	735.451348556335	0.991568124939246	0.0141721972584032	0.473861969274658	HMGCR	2	84380225	84402956	+	4461	protein_coding	3-hydroxy-3-methylglutaryl-CoA reductase [Source:VGNC Symbol;Acc:VGNC:88906]	-	2355	474	1950	883	728	495	32.5633791142281	7.09079450922796	24.9347692244148	14.2119263307967	10.5328796951943	7.64368373752355
novel.2746	83.6447272807571	83.3919298491263	100.937858701328	54.4959172686566	14.8520412588847	23.2505367825183	89.3248386104037	30.8661651033532	1.53647592732543	0.0142394332475284	0.475309888620439	-	AEMK02000465.1	668399	681068	-	1296	-	- && - && -	-	89	83	116	50	15	22	4.23599835074536	4.27387555244679	5.10570775529174	2.77006187527456	0.747023433052594	1.16935778988658
ENSSSCG00000005858	12.217769153369	9.04249841737515	2.61046186296537	22.8882852528358	51.4870763641335	41.2168606599188	7.95690981123651	38.5307407589627	-2.28158	0.0143198264441943	0.477191397664668	RNF208	AEMK02000682.1	685647	687435	+	1546	protein_coding	ring finger protein 208 [Source:VGNC Symbol;Acc:VGNC:92380]	-	13	9	3	21	52	39	0.518686136120454	0.388491750524006	0.110691616588829	0.975291125452424	2.1709100129487	1.73774021321966
ENSSSCG00000010530	75.1862717130401	43.2030479941257	46.9883135333766	15.2588568352238	16.8323134267359	17.9663238774005	55.1258777468475	16.6858313797868	1.72394220937991	0.0143537055416513	0.4774274158786	CRTAC1	14	109219683	109390692	-	11163	protein_coding	cartilage acidic protein 1 [Source:VGNC Symbol;Acc:VGNC:87004]	-	80	43	54	14	17	17	0.442058595465637	0.257061070713118	0.275940724396125	0.0900474830511181	0.0982915003554287	0.104905372565134
ENSSSCG00000031925	91.1633544520611	35.1652716231256	128.782785239625	132.970038135522	288.129600422362	182.833766517076	85.0371371049372	201.311135024987	-1.24157	0.0143749858866826	0.4774274158786	SHANK3	5	41786	93177	-	8544	protein_coding	SH3 and multiple ankyrin repeat domains 3 [Source:VGNC Symbol;Acc:VGNC:92836]	-	97	35	148	122	291	173	0.700295397083833	0.273372979359836	0.988105782165139	1.02523413675892	2.19826333838735	1.39480853844745
ENSSSCG00000017626	2790.3505089502	3365.8188553563	3611.13891043543	2530.79039795641	2133.74326085976	2218.31257756845	3255.76942491398	2294.28207879487	0.505036521348309	0.0144687606551623	0.477901098333365	SRSF1	12	34272068	34282137	-	8850	protein_coding	serine and arginine rich splicing factor 1 [Source:VGNC Symbol;Acc:VGNC:99084]	-	2969	3350	4150	2322	2155	2099	20.6936788141413	25.2609871329426	26.749014797449	18.8383738802401	15.716360118297	16.3380003762692
ENSSSCG00000025610	429.501577160742	156.736639234503	452.480056247331	620.163538517312	654.47995147485	634.105548614136	346.239424214192	636.249679535433	-0.877001	0.0145294090465393	0.477901098333365	AGAP3	18	6081536	6145522	-	5208	protein_coding	ArfGAP with GTPase domain, ankyrin repeat and PH domain 3 [Source:VGNC Symbol;Acc:VGNC:85175]	-	457	156	520	569	661	600	5.41272548540848	1.99895217665936	5.69554559703608	7.84450886448719	8.19178323176015	7.93615257484815
ENSSSCG00000025109	1093.02042502832	829.900410305763	1150.34352761341	1050.6812849397	2495.14293149262	1566.24070507692	1024.42145431583	1704.02164050308	-0.734174	0.0145522459921147	0.477901098333365	PLD3	6	48645437	48669430	+	10402	protein_coding	phospholipase D family member 3 [Source:VGNC Symbol;Acc:VGNC:91527]	-	1163	826	1322	964	2520	1482	6.89657784281355	5.29922035775335	7.24965885674705	6.65402842434728	15.6362159230605	9.81433974680144
ENSSSCG00000039556	3725.47976338114	2990.05281001205	3438.84842747971	3935.69514514238	6199.24202145845	4744.16634621476	3384.79366695763	4959.70117093853	-0.551214	0.0145585793161556	0.477901098333365	KCNQ1	2	1675360	1989111	+	3426	protein_coding	potassium voltage-gated channel subfamily Q member 1 [Source:VGNC Symbol;Acc:VGNC:99782]	-	3964	2976	3952	3611	6261	4489	71.3702247558707	57.9688052480669	65.8010073459327	75.6771201831576	117.951729398475	90.2593040647175
ENSSSCG00000037355	938.888568016588	1372.45031534827	930.194577169993	780.381535287162	717.848660846092	603.457113764453	1080.51115351162	700.562436632569	0.624900051456938	0.0145821212174038	0.477901098333365	RNF115	4	99493481	99573564	+	3745	protein_coding	ring finger protein 115 [Source:VGNC Symbol;Acc:VGNC:92348]	-	999	1366	1069	716	725	571	16.4544906578162	24.3415180079992	16.2827909883691	13.7273171497718	12.494939344837	10.503015830085
ENSSSCG00000050461	0	46.2172141332507	0	0	0	0	15.4057380444169	0	6.32319805559294	0.0146225038835815	0.477901098333365	-	X	96121634	96240704	-	664	lncRNA	-	-	0	46	0	0	0	0	0	4.62315584509123	0	0	0	0
ENSSSCG00000010937	2218.9348439311	2536.92316709692	2342.45444503426	2162.39799722029	1088.15955623428	1260.81319916111	2366.10415202076	1503.79025087189	0.654091569148847	0.0146299984141801	0.477901098333365	HSD17B3	10	25822913	25866871	+	1205	protein_coding	hydroxysteroid 17-beta dehydrogenase 3 [Source:VGNC Symbol;Acc:VGNC:96363]	-	2361	2525	2692	1984	1099	1193	120.859200610922	139.837327979072	127.435660318429	118.216769753792	58.8651985499609	68.1998046383158
ENSSSCG00000036461	11.277940756956	11.0519425101252	6.09107768025253	0	0	0	9.47365364911124	0	5.62272181185836	0.0146333048557607	0.477901098333365	CACNG5	12	13288544	13328017	+	3727	protein_coding	calcium voltage-gated channel auxiliary subunit gamma 5 [Source:VGNC Symbol;Acc:VGNC:86128]	-	12	11	7	0	0	0	0.198606121593087	0.196961831363064	0.107137525688607	0	0	0
ENSSSCG00000017940	275.369720149009	198.934965182253	477.714520922663	365.122645699999	652.499679306999	771.495084147199	317.339735417975	596.372469718066	-0.909446	0.0146382171508868	0.477901098333365	GPS2	12	52664873	52667610	-	1234	protein_coding	G protein pathway suppressor 2 [Source:VGNC Symbol;Acc:VGNC:98999]	-	293	198	549	335	659	730	14.6461419129517	10.7077645209258	25.3781610875838	19.4918973058218	34.4681697097045	40.7509215358734
novel.630	0	18.0849968347503	17.4030790864358	0	0	0	11.8293586403954	0	5.94370827684682	0.0146725865838366	0.477901098333365	-	13	149002057	149004977	+	365	-	- && - && -	-	0	18	20	0	0	0	0	3.29100408937048	3.12564820541242	0	0	0
ENSSSCG00000040875	367.472902997483	73.3447093853762	375.906508267013	354.223462246268	781.217370217333	668.981353787913	272.241373549958	601.474062083838	-1.14297	0.0147143242574393	0.477901098333365	ZFPM1	6	1091259	1108717	-	4519	protein_coding	zinc finger protein, FOG family member 1 [Source:VGNC Symbol;Acc:VGNC:95152]	zf-C2H2	391	73	432	325	789	633	5.33709819529353	1.0780261606707	5.45311140771665	5.16375331651093	11.2689286616114	9.64919543114597
ENSSSCG00000014351	80.8252420915181	107.505258962127	122.691707559372	168.937343532835	206.938441540459	220.880099433924	103.674069537672	198.918628169073	-0.939854	0.0147218619979064	0.477901098333365	-	2	141343803	141352603	-	1308	protein_coding	-	-	86	107	141	155	209	209	4.05565948682846	5.45914732884659	6.14913933071675	8.50841023708185	10.3130354317206	11.0069824992993
ENSSSCG00000028056	196.424134850317	119.561923518627	235.811721621205	240.871954327462	423.778243920175	366.724375615175	183.93259333005	343.791524620938	-0.901611	0.0147266642593041	0.477901098333365	ZFP36	6	48052137	48066257	+	2962	protein_coding	ZFP36 ring finger protein [Source:VGNC Symbol;Acc:VGNC:95145]	-	209	119	271	221	428	347	4.35243214528708	2.68108565199578	5.21899885615074	5.3571238492143	9.32624204440867	8.07001151564471
ENSSSCG00000007264	531.942872369759	483.271304306383	429.856053434964	675.749374131341	827.753766161838	695.402418313502	481.690076703702	732.968519535561	-0.605985	0.0147317843602682	0.477901098333365	-	17	36802766	36946225	-	6254	protein_coding	-	-	566	481	494	620	836	658	5.5825077096049	5.13258299533035	4.50580131050459	7.11800485455904	8.62772647565752	7.24765898018719
ENSSSCG00000007981	304.504400437812	203.958575414128	359.373583134899	397.820196061193	562.397295669766	513.62549437745	289.278852995613	491.28099536947	-0.763471	0.0147501824318188	0.477901098333365	NPRL3	3	41479193	41545023	+	7308	protein_coding	NPR3 like, GATOR1 complex subunit [Source:VGNC Symbol;Acc:VGNC:90859]	-	324	203	413	365	568	486	2.73474759302008	1.85372915527813	3.22369895131976	3.58607025035544	5.01646474845959	4.58107565872269
ENSSSCG00000046311	0	0	0	21.7983669074626	4.95068041962822	2.11368516204712	0	9.62091082971265	-5.80211	0.0147867723317476	0.478306327818955	-	1	40590137	40600773	-	2669	lncRNA	-	-	0	0	0	20	5	2	0	0	0	0.538029252957037	0.120911998156134	0.0516191864740966
ENSSSCG00000050581	29.134680288803	31.1463834376255	52.2092372593074	81.7438759029848	92.0826558050848	108.854785845427	37.4967669952453	94.2271058511654	-1.32722	0.0149134583729825	0.480988334530274	-	X	124695166	124699348	+	2770	protein_coding	-	-	31	31	60	75	93	103	0.690323570111327	0.746845392523606	1.23559017506376	1.94404342438041	2.16696125966217	2.56145770686543
ENSSSCG00000039926	37.5931	2.00944409275003	5.22092372593074	38.1471420880596	81.1911588819028	87.7179342249555	14.9411678917336	69.0187450649726	-2.20749	0.0149181216489929	0.480988334530274	-	Y	6511356	6524994	-	6711	protein_coding	-	-	40	2	6	35	82	83	0.36765758465079	0.0198880195470161	0.050999624272487	0.374459861905689	0.788632337727763	0.851962712117955
ENSSSCG00000045946	57.3295321811931	70.3305432462511	85.2750875235354	168.937343532835	132.678235246036	139.50322069511	70.9783876503265	147.03959982466	-1.04974	0.0149498078041961	0.481228740355167	-	7	29820640	29824279	+	3403	lncRNA	-	-	61	70	98	155	134	132	1.10570344612165	1.37272920108753	1.64273341621514	3.27034986485544	2.54150411357911	2.67203237559742
ENSSSCG00000007199	299.805258455747	159.750805373628	495.98775396342	135.149874826268	181.194903358393	158.526387153534	318.514605930932	158.290388446065	1.00931383477453	0.0149755381795274	0.481276964051123	SLC52A3	17	34459334	34481028	+	6462	protein_coding	solute carrier family 52 member 3 [Source:VGNC Symbol;Acc:VGNC:95777]	-	319	159	570	124	183	150	3.04505054990202	1.64202192584525	5.03165513104344	1.37777785083294	1.82781443897883	1.5990205280799
ENSSSCG00000015294	40.4126210457591	163.769693559128	73.0929321630303	41.416897124179	25.7435381820667	25.3642219445654	92.4250822559723	30.841552416937	1.58336086559994	0.0150097066536674	0.481595773583987	-	9	68071234	68132702	+	7808	protein_coding	-	-	43	163	84	38	26	24	0.339703035910068	1.39314583544724	0.613680673526798	0.349436493938323	0.214922315574968	0.211739152714186
novel.971	0	0	0	4.35967338149252	16.8323134267359	6.34105548614136	0	9.17768076478994	-5.73649	0.0150583535520983	0.482377354674557	-	15	138682817	138684096	+	289	-	- && - && -	-	0	0	0	4	17	6	0	0	0	0.993771678991233	3.7966367421026	1.43015510760585
ENSSSCG00000007901	206.76224721086	102.481648730252	235.811721621205	255.040892817313	364.370078884637	418.50966208533	181.685205854106	345.97354459576	-0.928165	0.0150990507260076	0.482902168227433	CIITA	3	32172214	32230780	-	11411	protein_coding	class II major histocompatibility complex transactivator [Source:VGNC Symbol;Acc:VGNC:86701]	-	220	102	271	234	368	396	1.1892406693763	0.596520327594538	1.35471690578551	1.47236884504998	2.08147922693838	2.39056861996968
ENSSSCG00000002131	410.705009232482	207.977463599628	400.270818988023	334.604932029551	758.444240287043	812.711944807118	339.651097273378	635.253705707904	-0.902968	0.0151630648097942	0.483872341112863	RNASE12	7	78339347	78340898	+	730	protein_coding	ribonuclease A family member 12 (inactive) [Source:HGNC Symbol;Acc:HGNC:24211]	-	437	207	460	307	766	769	36.925752469468	18.9232735138803	35.9449543622428	30.1953440668285	67.725758432411	72.5660048560348
ENSSSCG00000013401	1825.14674583405	1039.88731799814	2179.73565557608	1265.39519897821	913.895605463369	936.362526786874	1681.58990646942	1038.55111040948	0.695592312235695	0.0151781112991951	0.483872341112863	DKK3	2	47385191	47446538	+	4811	protein_coding	dickkopf WNT signaling pathway inhibitor 3 [Source:VGNC Symbol;Acc:VGNC:87323]	-	1942	1035	2505	1161	923	886	24.8991571307867	14.3566718614972	29.7012917835555	17.3269183995141	12.3826703638187	12.6861
ENSSSCG00000049265	95.8624964341261	56.2644345970009	54.8196991222728	27.2479586343283	26.7336742659924	15.8526387153534	68.9822100511333	23.278090538558	1.56690642343128	0.0154236692249245	0.489853284660893	-	7	43195922	43373735	-	5553	lncRNA	-	-	102	56	63	25	27	15	1.13303486926134	0.672990811640681	0.647166220812701	0.323248711539333	0.313822485976065	0.186077267287093
ENSSSCG00000012004	7.51862717130401	22.1038850202504	6.09107768025253	0	0	1.05684258102356	11.904529957269	0.352280860341187	4.98935637520207	0.0154285997698779	0.489853284660893	LIPI	13	179128928	179176215	-	2250	protein_coding	lipase I [Source:VGNC Symbol;Acc:VGNC:89741]	-	8	22	7	0	0	1	0.219320004497018	0.6525126626579	0.177467359218416	0	0	0.0306159130443031
ENSSSCG00000013602	4430.35106069089	5098.96438535321	3770.37708407631	3225.0683839591	3031.79668898032	3220.19934437879	4433.23084337347	3159.0214724394	0.488823308617277	0.0154397138209415	0.489853284660893	HNRNPM	2	70813745	70872858	-	3703	protein_coding	heteroous nuclear ribonucleoprotein M [Source:VGNC Symbol;Acc:VGNC:88924]	-	4714	5075	4333	2959	3062	3047	78.5247646400764	91.4599828974652	66.7479515396839	57.3740781164618	53.3702751751036	56.6824320425279
ENSSSCG00000027426	50.7507334063021	51.2408243651258	42.6375437617677	55.5858356140297	177.23435902269	127.877952303851	48.2097005110652	120.232715646857	-1.31993	0.0155079093030404	0.490158240056632	BCL3	6	51256033	51265355	+	1794	protein_coding	BCL3 transcription coactivator [Source:VGNC Symbol;Acc:VGNC:96564]	-	54	51	49	51	179	121	1.85670154308721	1.89712749670604	1.55803283594764	2.04113723197489	6.4398916422621	4.6461439945995
ENSSSCG00000026042	0	0	0	5.44959172686566	4.95068041962822	16.909481296377	0	9.10325114762361	-5.72321	0.0155543417113748	0.490158240056632	ULBP1	1	16112815	16119674	-	2761	protein_coding	UL16 binding protein 1 [Source:NCBI gene (formerly Entrezgene);Acc:445523]	-	0	0	0	5	5	16	0	0	0	0.130025360027375	0.11688305797853	0.399193360954332
ENSSSCG00000002854	437.960032728459	403.898262642756	364.59450686083	284.468688142387	199.017352869054	249.41484912156	402.150934077348	244.300296711001	0.719493515947274	0.0155641950682345	0.490158240056632	POP4	6	39734542	39760953	+	5467	protein_coding	POP4 homolog, ribonuclease P/MRP subunit [Source:VGNC Symbol;Acc:VGNC:91664]	-	466	402	419	261	201	236	5.25784307470101	4.90710962780044	4.37187679069644	3.42780336448828	2.37298477186109	2.97366925672671
ENSSSCG00000031556	28.1949	53.2502684578759	14.7926172234704	1.08991834537313	9.90136083925643	4.22737032409424	32.0792458579121	5.0728831695746	2.65035939865119	0.0155690305969576	0.490158240056632	-	X	84247726	84251350	+	2602	lncRNA	-	-	30	53	17	1	10	4	0.711188523421825	1.35930639057289	0.372687300433975	0.0275941598028888	0.2480508248107	0.10589670153679
ENSSSCG00000012982	204.882590418034	206.972741553253	322.827117053384	284.468688142387	561.40715958584	470.294948555484	244.894149674891	438.723598761237	-0.840818	0.0156231235279313	0.490158240056632	SIPA1	2	6606626	6618578	-	3915	protein_coding	signal-induced proliferation-associated 1 [Source:VGNC Symbol;Acc:VGNC:92881]	-	218	206	371	261	567	445	3.43475294399066	3.51143177919351	5.40561496469889	4.78666692047444	9.34758149607329	7.82993178431889
ENSSSCG00000009211	2143.74857221806	2691.65036223867	1705.50175047071	1440.87205258328	1481.24358155276	1529.25121474109	2180.30022830914	1483.78894962571	0.55505635521723	0.0156382881954728	0.490158240056632	-	8	130527610	130532705	+	5011	protein_coding	-	-	2281	2679	1960	1322	1496	1447	28.0783549461141	35.6777199464465	22.3118012986634	18.9422480608677	19.2688217172527	19.8917898411474
ENSSSCG00000003217	213.341045985751	95.4485944056265	350.672043591681	265.940076271044	630.716685460635	479.806531784696	219.820561327686	458.821097838792	-1.06068	0.0156441835855592	0.490158240056632	ASPDH	6	55325451	55343745	-	4778	protein_coding	aspartate dehydrogenase domain containing [Source:NCBI gene (formerly Entrezgene);Acc:100511638]	-	227	95	403	244	637	454	2.93055913292308	1.3268634807558	4.81129366654605	3.66663895540737	8.60480939309942	6.54544896918284
ENSSSCG00000025401	540.401327937476	424.997425616632	567.340378217807	760.763005070446	824.783357910061	734.505593811374	510.913043923971	773.35065226396	-0.597721	0.0156467612001362	0.490158240056632	CDK10	6	332242	339142	-	3213	protein_coding	cyclin dependent kinase 10 [Source:VGNC Symbol;Acc:VGNC:86495]	-	575	423	652	698	833	695	11.0389533075793	8.78574154266271	11.5755020218495	15.5980089191931	16.7333249003781	14.9006019368282
ENSSSCG00000011238	0	0	0	4.35967338149252	9.90136083925643	12.6821109722827	0	8.98104839767723	-5.70442	0.0156998104742176	0.490650128321861	ARPP21	13	20934871	21088421	+	17230	protein_coding	cAMP regulated phosphoprotein 21 [Source:VGNC Symbol;Acc:VGNC:85541]	-	0	0	0	4	10	12	0	0	0	0.0166686021606771	0.0374595615877795	0.0479761841088905
ENSSSCG00000003013	303.564572041399	95.4485944056265	268.877571885433	388.010930952835	386.153072731001	528.42129051178	222.63024611082	434.195098065205	-0.962694	0.015711871588173	0.490650128321861	B9D2	6	49349708	49366012	-	1393	protein_coding	B9 domain containing 2 [Source:VGNC Symbol;Acc:VGNC:85738]	-	323	95	309	356	390	500	14.3028367972189	4.55115126421478	12.6534900519541	18.3494625666428	18.0701375449679	24.7257014894766
ENSSSCG00000024975	510.32681925226	348.638550092131	491.636984191811	344.414197137909	191.096264197649	248.358006540537	450.200784512067	261.289489292032	0.785894094975648	0.0157903442104511	0.492326571999637	NR5A2	10	22715735	22866904	+	5571	protein_coding	nuclear receptor subfamily 5 group A member 2 [Source:VGNC Symbol;Acc:VGNC:96452]	SF-like	543	347	565	316	193	235	6.0122557775586	4.15666569874966	5.78519835901253	4.07266221558945	2.23600164258457	2.90579142383329
ENSSSCG00000003193	309.203542419877	288.35522730963	473.363751151054	534.059989232834	661.41090406233	552.728669875322	356.974173626854	582.733187723495	-0.706412	0.0158358984395178	0.492973007691635	TBC1D17	6	54890019	54906605	+	4129	protein_coding	TBC1 domain family member 17 [Source:VGNC Symbol;Acc:VGNC:93766]	-	329	287	544	490	668	523	4.91498042289046	4.63858794679913	7.51548447162376	8.52070764482613	10.4419004222129	8.72542399488584
ENSSSCG00000035152	561.077552658562	335.577163489255	460.311441836227	638.692150388655	843.595943504648	685.89083508429	452.322052661348	722.726309659198	-0.675942	0.0159493157065681	0.495726696788965	TEF	5	7119356	7144498	-	4427	protein_coding	TEF transcription factor, PAR bZIP family member [Source:VGNC Symbol;Acc:VGNC:93864]	TF_bZIP	597	334	529	586	852	649	8.31831929186298	5.03484060606826	6.81630657038691	9.50413422881642	12.4216143150246	10.0986869263482
ENSSSCG00000043173	181.386880507709	379.784933529756	268.007417931111	80.6539575576117	81.1911588819028	220.880099433924	276.393077322859	127.575071957813	1.11536497523776	0.0160024495497586	0.496601016418367	-	X	110384592	110387902	-	2014	lncRNA	-	-	193	378	308	74	82	209	5.91110426718161	12.5250974900818	8.72356929623795	2.63813320840448	2.6278607837592	7.14852686647643
ENSSSCG00000007426	391.908441304222	251.180511593754	251.474492798997	435.967338149252	545.56498224303	494.602327919026	298.187815232324	492.044882770436	-0.722755	0.0160924803379491	0.498615837741041	ACOT8	17	48039628	48054335	-	1203	protein_coding	acyl-CoA thioesterase 8 [Source:VGNC Symbol;Acc:VGNC:95707]	-	417	250	289	400	551	468	21.381649440911	13.8682979197865	13.7036159994983	23.8736504761817	29.5620086145262	26.7984675275571
ENSSSCG00000021328	31.954165478042	19.0897188811253	19.1433869950794	23.9782035982089	129.707826994259	78.2063509957434	23.3957571180822	77.2974605294039	-1.72541	0.0161365581276626	0.498652522815114	PCSK1N	X	42947686	42952221	-	1093	protein_coding	proprotein convertase subtilisin/kexin type 1 inhibitor [Source:VGNC Symbol;Acc:VGNC:91231]	-	34	19	22	22	131	74	1.91879921592199	1.16006472297369	1.14816811937153	1.44519678294288	7.73569078194189	4.6638147501157
ENSSSCG00000031730	604.30965889356	779.664307987013	572.561301943738	312.806565122089	450.511918186168	462.897050488319	652.178422941437	408.738511265525	0.673508269921516	0.0161438785645294	0.498652522815114	PSMG2	6	96878139	96893474	-	1965	protein_coding	proteasome assembly chaperone 2 [Source:HGNC Symbol;Acc:HGNC:24929]	-	643	776	658	287	455	438	20.184555757383	26.3540853342747	19.1014485876311	10.4868198944745	14.9450306362156	15.3546983741276
ENSSSCG00000037777	632.50451078595	263.237176150254	675.239468553709	670.299782404476	1208.95615847321	930.021471300733	523.660385163304	936.425804059473	-0.838156	0.0162007634393349	0.499632550727686	-	X	124883047	124885468	-	2051	protein_coding	emerin [Source:VGNC Symbol;Acc:VGNC:87675]	-	673	262	776	615	1221	880	20.2404508050713	8.5248041894604	21.5823646441008	21.5294989475264	38.4235928112255	29.5560740261921
ENSSSCG00000040571	687.014557777904	697.277100184261	472.493597196732	374.931910808357	418.827563500547	385.747542073599	618.928418386299	393.169005460835	0.654125684545166	0.0162833710153807	0.500811001885786	-	8	19701078	19714561	+	1012	protein_coding	small integral membrane protein 20 [Source:VGNC Symbol;Acc:VGNC:98965]	-	731	694	543	344	423	365	44.5561483938328	45.764396457973	30.6071070193535	24.4063254047906	26.9778802494662	24.845176469994
ENSSSCG00000005380	9012.95432160068	10220.0326557267	7662.57572175768	5697.00319126536	6197.2617492906	7236.20115226831	8965.18756636168	6376.82203094142	0.491457566604958	0.0163152844089214	0.500811001885786	COL15A1	1	240653017	240829188	+	7471	protein_coding	collagen type XV alpha 1 chain [Source:VGNC Symbol;Acc:VGNC:86866]	-	9590	10172	8806	5227	6259	6847	79.1791158652524	90.8607665412405	67.2361611923073	50.2340543300493	54.0722178115303	63.1322583833854
ENSSSCG00000005672	396.607583286287	248.166345454629	797.061022158759	504.63219390776	1265.39391525697	1038.87625714616	480.611650299892	936.300788770297	-0.961607	0.0163156220313311	0.500811001885786	PTPA	1	269401789	269431463	+	7481	protein_coding	protein phosphatase 2 phosphatase activator [Source:VGNC Symbol;Acc:VGNC:91969]	-	422	247	916	463	1278	983	3.47955394114956	2.2033631397852	6.98455568104257	4.44371096948202	11.0260299236627	9.05156338400445
ENSSSCG00000039713	156.011513804558	55.2597125506259	172.290482955714	152.588568352238	285.159192170585	410.054921437141	127.853903103633	282.600893986655	-1.14305	0.0163398383375454	0.500811001885786	-	AEMK02000452.1	1258547	1264192	-	4115	protein_coding	ankyrin repeat domain 9 [Source:VGNC Symbol;Acc:VGNC:85347]	-	166	55	198	140	288	388	2.48833601699989	0.891952303147191	2.74472169872607	2.44277048189461	4.51721348464989	6.4951864125581
ENSSSCG00000028372	64.8481593524971	28.1322172985005	16.532925132114	81.7438759029848	118.816330071077	101.456887778262	36.5044339277038	100.672364584108	-1.46499	0.0163852885960323	0.500852335569174	FAM131A	13	122224939	122238982	+	7572	protein_coding	family with sequence similarity 131 member A [Source:VGNC Symbol;Acc:VGNC:87900]	-	69	28	19	75	120	96	0.562094405344725	0.246772185488689	0.143135038989271	0.711172779389031	1.0228656832923	0.873354096350959
ENSSSCG00000001402	144.733573047602	165.779137651878	207.966795082908	231.062689219104	382.192528395298	308.59803365888	172.826501927463	307.284417091094	-0.830162	0.0163916226836495	0.500852335569174	NFKBIL1	7	23669593	23685088	+	1597	protein_coding	NFKB inhibitor like 1 [Source:VGNC Symbol;Acc:VGNC:90725]	-	154	165	239	212	386	292	5.94821396041145	6.89489742163561	8.53681656853953	9.53137182661785	15.6002068263477	12.5952754352581
ENSSSCG00000000783	3.75931	0	0	18.5286118713432	17.8224495106616	17.9663238774005	1.25310452855067	18.1057950864684	-3.85423	0.0165607017053576	0.502839805384697	SLC2A13	5	71299320	71673831	-	2829	protein_coding	solute carrier family 2 member 13 [Source:VGNC Symbol;Acc:VGNC:93047]	-	4	0	0	17	18	17	0.0872163326472765	0	0	0.431459902693878	0.410664843790525	0.413947922921383
ENSSSCG00000039214	4.69914198206501	0	0	10.8991834537313	35.6448990213232	15.8526387153534	1.56638066068834	20.7989070634693	-3.73315	0.0165738640625648	0.502839805384697	-	3	43670109	43677125	+	1486	protein_coding	interleukin 1 beta [Source:NCBI gene (formerly Entrezgene);Acc:397122]	-	5	0	0	10	36	15	0.207549634134544	0	0	0.483176337867541	1.56362159230605	0.695347957769333
ENSSSCG00000001715	609.948629272038	395.860486271756	525.572988410361	395.640359370447	242.583340561783	275.835913647149	510.460701318052	304.686537859793	0.745226003405087	0.0165939056581595	0.502839805384697	ENPP5	7	40920031	41008500	-	4564	protein_coding	ectonucleotide pyrophosphatase/phosphodiesterase family member 5 [Source:VGNC Symbol;Acc:VGNC:96730]	-	649	394	604	363	245	261	8.77141861762628	5.76101979370397	7.5490841735892	5.71064885670099	3.46472218029301	3.93935033638628
ENSSSCG00000021255	40.4126210457591	26.1227732057504	26.9747725839755	81.7438759029848	86.141839301531	72.9221380906256	31.1700556118283	80.2692844317138	-1.36474	0.0166010238165084	0.502839805384697	ADA	17	47044495	47072245	-	1751	protein_coding	adenosine deaminase [Source:VGNC Symbol;Acc:VGNC:95889]	-	43	26	31	75	87	69	1.51479229262468	0.990914043027028	1.00990032679159	3.07538565707238	3.2068679277954	2.71451770424218
ENSSSCG00000003600	499.048878495304	414.950205152882	393.309587353449	558.038192831043	677.25308140514	795.802463510741	435.769557000545	677.031245915641	-0.63582	0.0166078780023975	0.502839805384697	TINAGL1	6	88095668	88115648	+	5739	protein_coding	tubulointerstitial nephritis antigen like 1 [Source:VGNC Symbol;Acc:VGNC:93999]	-	531	413	452	512	684	753	5.70727860630799	4.80244730452608	4.49267678105019	6.40557622394906	7.69250601797683	9.03833606469951
ENSSSCG00000026044	3019.66863767497	1762.28246934178	2721.84156911856	1776.5669029582	1765.41263763942	1442.59012309716	2501.26422537844	1661.5232212316	0.590249694818651	0.016611533150639	0.502839805384697	FDFT1	14	14967273	15104179	+	8360	protein_coding	farnesyl-diphosphate farnesyltransferase 1 [Source:VGNC Symbol;Acc:VGNC:88076]	-	3213	1754	3128	1630	1783	1365	23.7069249777223	14.0014203087179	21.343391561504	13.9992830389474	13.7655330490277	11.2475027436981
ENSSSCG00000008508	1824.20691743764	2294.78515392054	2084.01872060069	1737.32984252477	1090.13982840213	1350.64481854811	2067.67026398629	1392.7	0.570269592749144	0.0166703323675407	0.502839805384697	FAM98A	3	106061573	106081177	+	5008	protein_coding	family with sequence similarity 98 member A [Source:VGNC Symbol;Acc:VGNC:87997]	-	1941	2284	2395	1594	1101	1278	23.9073804322984	30.4355083992789	27.2799872201119	22.8532759721533	14.1896265778623	17.5790850556896
ENSSSCG00000031710	210.521560796512	56.2644345970009	264.526802113824	279.019096415522	383.182664479224	480.86337436572	177.104265835779	381.021711753488	-1.10397	0.0167205714378249	0.502839805384697	BRF1	AEMK02000452.1	3315080	3381462	-	6291	protein_coding	BRF1 RNA polymerase III transcription initiation factor subunit [Source:VGNC Symbol;Acc:VGNC:85878]	-	224	56	304	256	387	455	2.19633767021334	0.594041961061946	2.75649280617201	2.92176140114796	3.97044557722031	4.98220330298923
ENSSSCG00000021586	456.756600656719	221.038850202504	317.606193327453	192.915547131044	179.214631190541	182.833766517076	331.800548062225	184.987981612887	0.843290365407222	0.0167378276909818	0.502839805384697	ZHX2	4	16374900	16553012	-	4658	protein_coding	zinc fingers and homeoboxes 2 [Source:VGNC Symbol;Acc:VGNC:95165]	Homeobox	486	220	365	177	181	173	6.43587443423919	3.15189671743297	4.46988495240522	2.72833848730348	2.50799726394369	2.55844657631923
ENSSSCG00000005455	49.8109050098891	208.982185646003	51.3390833049856	224.523179146865	319.813955107983	197.629562651406	103.377391320293	247.322232302085	-1.26102	0.0167417008314207	0.502839805384697	SVEP1	1	251368830	251571415	-	16202	protein_coding	sushi, von Willebrand factor type A, EGF and pentraxin domain containing 1 [Source:VGNC Symbol;Acc:VGNC:93642]	-	53	208	59	206	323	187	0.201779954143542	0.856729040533428	0.207723843055044	0.91289969042501	1.28671351381838	0.795065140932633
ENSSSCG00000015273	1369.32997357374	1605.54583010728	1224.30661373076	1117.16630400746	904.984380708038	825.394	1399.72747247059	949.181580164966	0.560344106737416	0.0167551519843452	0.502839805384697	ATP2B4	9	64336499	64445663	+	8912	protein_coding	ATPase plasma membrane Ca2+ transporting 4 [Source:VGNC Symbol;Acc:VGNC:85651]	-	1457	1598	1407	1025	914	781	10.084518132046	11.9660380211894	9.00579142802163	8.25796722422514	6.61940548684809	6.03678334796921
ENSSSCG00000016267	1167.26686834495	475.233527935383	1239.09923095423	1037.60226479522	2161.46707120968	1937.19245101619	960.533209078186	1712.08726234036	-0.833645	0.0167604829144892	0.502839805384697	ITM2C	15	131614740	131628619	+	2189	protein_coding	integral membrane protein 2C [Source:VGNC Symbol;Acc:VGNC:96383]	-	1242	473	1424	952	2183	1833	34.9982727596458	14.4199634792489	37.1079696492727	31.2259495771471	64.365914178241	57.6828137839045
ENSSSCG00000007130	31.014337081629	0	4.35076977160895	0	0	0	11.7883689510793	0	5.93895804783635	0.0168530506469969	0.504310824233464	SYNDIG1	17	30638039	30709382	+	2158	protein_coding	synapse differentiation inducing 1 [Source:VGNC Symbol;Acc:VGNC:95689]	-	33	0	5	0	0	0	0.94326403694993	0	0.132166542513384	0	0	0
ENSSSCG00000010521	223.679158346294	194.916076996753	181.862176453254	186.376037058805	580.219745180427	387.861227235646	200.152470598767	384.819003158293	-0.943752	0.0168602984387	0.504310824233464	UBTD1	14	108886753	108943210	+	2055	protein_coding	ubiquitin domain containing 1 [Source:VGNC Symbol;Acc:VGNC:94672]	-	238	194	209	171	586	367	7.14390890560542	6.29997295399632	5.80146163868337	5.97459885694254	18.4049125181635	12.3022336721816
ENSSSCG00000022545	1439.81710330472	1126.29341398639	1492.31403166187	1620.70857956985	2276.32285694505	2052.38829234775	1352.80818298433	1983.13990962088	-0.551764	0.0169098603950899	0.505032687679518	CALM3	6	52506674	52516703	+	2392	protein_coding	calmodulin 3 [Source:NCBI gene (formerly Entrezgene);Acc:396838]	-	1532	1121	1715	1487	2299	1942	39.5064828334668	31.2747047618746	40.8983619436254	44.6348685874508	62.0334254981588	55.9265184143321
ENSSSCG00000039798	0	8.03777637100013	0.87015395432179	8.71934676298505	24.7534020981411	48.6147587270838	2.96931010844064	27.3625025294033	-3.22227	0.0170426414914262	0.507765677443761	SLC11A1	15	120433952	120446396	+	2218	protein_coding	solute carrier family 11 member 1 [Source:NCBI gene (formerly Entrezgene);Acc:396764]	-	0	8	1	8	25	46	0	0.240700629720514	0.0257182505630193	0.258972060620799	0.727489006038595	1.4286505861521
novel.2657	13.157597549782	21.0991629738753	0	0	0	0	11.4189201745525	0	5.89124798055586	0.0170525002192734	0.507765677443761	-	9	94131060	94169532	-	250	-	- && - && -	-	14	21	0	0	0	0	3.45429007082803	5.60567696556105	0	0	0	0
ENSSSCG00000000133	4109.86957751405	2795.13673301529	4338.58761624844	6097.0032240173	4846.71613081602	5402.57927419244	3747.86464225926	5448.76620967525	-0.539739	0.0170946398593207	0.508258446475999	TST	5	10746890	10759623	+	1578	protein_coding	thiosulfate sulfurtransferase [Source:VGNC Symbol;Acc:VGNC:94529]	-	4373	2782	4986	5594	4895	5112	170.939825273074	117.651889961606	180.238780498986	254.530558489867	200.213641631222	223.158575307715
ENSSSCG00000028112	8.45845556771701	26.1227732057504	0	0	0	0	11.5270762578225	0	5.90454681257453	0.0171588802435806	0.509405860265701	CLIC6	13	198251119	198303852	+	4849	protein_coding	chloride intracellular channel 6 [Source:HGNC Symbol;Acc:HGNC:2065]	-	9	26	0	0	0	0	0.114488298903501	0.357824394584518	0	0	0	0
ENSSSCG00000042386	46.9914198206501	11.0519425101252	42.6375437617677	78.4741208668654	95.0530640568618	109.91162842645	33.5603020308476	94.4796044500592	-1.4903	0.0172493867177485	0.511328462091347	-	3	26406607	26411601	+	2703	lncRNA	-	-	50	11	49	72	96	104	1.14102388577111	0.27157852219391	1.03407728734371	1.91254172183218	2.29230897636383	2.65043420361336
ENSSSCG00000013011	109.020093983908	24.1133291130004	100.937858701328	153.678486697611	190.106128113724	211.368516204712	78.023760599412	185.051043672016	-1.24403	0.0173011523411492	0.511350211499167	SAC3D1	2	7138413	7141898	-	1316	protein_coding	SAC3 domain containing 1 [Source:VGNC Symbol;Acc:VGNC:92556]	-	116	24	116	141	192	200	5.43716956437326	1.21704	5.02811341250615	7.69285755076249	9.41658231475902	10.4689672263954
novel.917	0	0	0	0	27.723810349918	5.2842129051178	0	11.0026744183453	-5.99851	0.0173232164244362	0.511350211499167	-	15	47943512	47947914	+	412	-	- && - && -	-	0	0	0	0	28	5	0	0	0	0	4.3864055564098	0.835992771234004
ENSSSCG00000014829	733.066149202141	1365.41726102365	569.08068612645	677.929210822088	474.275184200383	345.587523994704	889.188032117413	499.263973005725	0.832480587609343	0.0173515772159371	0.511350211499167	MRPL48	9	8221471	8268536	+	3359	protein_coding	mitochondrial ribosomal protein L48 [Source:VGNC Symbol;Acc:VGNC:90372]	-	780	1359	654	622	479	327	14.3237052654163	26.9996562050691	11.1063334789223	13.2955053194482	9.20393360849701	6.70606073901339
ENSSSCG00000044394	31.014337081629	58.2738786897509	71.3526242543868	123.160773027164	119.806466155003	122.593739398733	53.5469466752556	121.853659526967	-1.18538	0.0173531062157212	0.511350211499167	-	14	141739574	141741451	-	1634	lncRNA	-	-	33	58	82	113	121	116	1.24575507450303	2.3687799732073	2.8626270130965	4.96536134039423	4.77948701254899	4.89030189997742
ENSSSCG00000017464	0	0	0	6.53951007223879	9.90136083925643	9.51158322921204	0	8.65081804690242	-5.65027	0.0174284136305606	0.512383923436186	KRT25	12	21703363	21709922	+	1758	protein_coding	keratin 25 [Source:VGNC Symbol;Acc:VGNC:89584]	-	0	0	0	6	10	9	0	0	0	0.245051207532821	0.367137796449057	0.352657701448884
ENSSSCG00000030546	6384.25429683352	4285.13952778944	5230.49541942828	5205.45001750207	10607.3278670954	8848.94293091027	5299.96308135041	8220.57360516925	-0.633273	0.0174555567208436	0.512383923436186	HSD11B1L	2	73286903	73294713	-	3432	protein_coding	hydroxysteroid 11-beta dehydrogenase 1 like [Source:VGNC Symbol;Acc:VGNC:88984]	-	6793	4265	6011	4776	10713	8373	122.091410938722	82.9316942020406	99.9084942802729	99.9174878154979	201.470652712257	168.059685262205
ENSSSCG00000004923	0	0	0	15.2588568352238	6.9309525874795	4.22737032409424	0	8.80572658226586	-5.6749	0.0174655816004379	0.512383923436186	SLC51B	1	163081180	163089488	+	941	protein_coding	solute carrier family 51 subunit beta [Source:VGNC Symbol;Acc:VGNC:93139]	-	0	0	0	14	7	4	0	0	0	1.06822534888377	0.480127281944962	0.292819572155927
ENSSSCG00000012916	575.174978604757	385.813265808006	643.043772243803	756.403331688953	934.688463225807	814.825629969165	534.677338885522	835.305808294642	-0.643212	0.0175125561864171	0.512924140953592	-	2	5160955	5164289	+	2902	protein_coding	DNA polymerase delta 4, accessory subunit [Source:VGNC Symbol;Acc:VGNC:100337]	-	612	384	739	694	944	771	13.0084272136627	8.83044515594928	14.5261322999125	17.1706418477391	20.9953226868582	18.3015007421105
ENSSSCG00000050519	0	0	0	1.08991834537313	12.8717690910334	13.7389535533063	0	9.23354699657093	-5.74488	0.0175356473343482	0.512924140953592	-	X	98978556	98980041	-	720	protein_coding	-	-	0	0	0	1	13	13	0	0	0	0.0997222275098841	1.16535655556205	1.24377146742481
novel.1799	20.676224721086	0	13.0523093148268	0	0	0	11.2428446786376	0	5.87130161413801	0.0175695639143282	0.513160454268343	-	4	130658010	130659713	-	542	-	- && - && -	-	22	0	15	0	0	0	2.50376850152269	0	1.57868301887758	0	0	0
ENSSSCG00000027526	8.45845556771701	2.00944409275003	79.1840098432829	47.9564071964178	169.313270351285	161.696914896605	29.8839698345833	126.322197481436	-2.07497	0.0176310252368049	0.513263409244033	-	AEMK02000682.1	761961	770965	+	2265	protein_coding	-	-	9	2	91	44	171	153	0.245100998403124	0.0589264897042053	2.29179702301928	1.39479036093295	4.87276954052638	4.65321327395202
ENSSSCG00000009045	1174.78549551625	1190.59562495439	1169.48691460849	633.242558661789	824.783357910061	936.362526786874	1178.28934502638	798.129481119575	0.561852538583975	0.0176535754462434	0.513263409244033	HHIP	8	83583737	83679136	-	9829	protein_coding	hedgehog interacting protein [Source:VGNC Symbol;Acc:VGNC:88875]	-	1250	1185	1344	581	833	886	7.84461176935425	8.04558813349932	7.79996939488817	4.24415527642026	5.46995349526044	6.20946410151777
ENSSSCG00000039670	702.051812120512	236.109680898129	632.601924791941	629.97280362567	1335.69357721569	950.10148034018	523.587805936861	971.922620393848	-0.892139	0.0176555703607855	0.513263409244033	EPN1	6	59789946	59802281	+	2462	protein_coding	epsin 1 [Source:VGNC Symbol;Acc:VGNC:87742]	-	747	235	727	578	1349	899	18.7155817200631	6.36984104535051	16.8441588047769	16.8563778231167	35.3648539425828	25.1536710440146
ENSSSCG00000005623	128.756490308581	197.930243135878	270.617879794077	276.839259724775	331.695588115091	492.488642756979	199.101537746179	367.007830198948	-0.881717	0.0176764599930979	0.513263409244033	-	1	268371569	268384777	-	2743	protein_coding	ST6 N-acetylgalactosaminide alpha-2,6-sialyltransferase 6 [Source:VGNC Symbol;Acc:VGNC:93514]	-	137	197	311	254	335	466	3.08081440877715	4.79279882217735	6.46751651544643	6.64863323624047	7.88255422758815	11.7028016139088
ENSSSCG00000044762	671.037475038883	116.547757379502	327.177886824993	53.4059989232834	190.106128113724	208.197988461641	371.587706414459	150.570038499549	1.30291973380408	0.0177683451372262	0.514682886930057	CCL11	12	40779173	40782893	-	1333	protein_coding	chemokine (C-C motif) ligand 11 [Source:NCBI gene (formerly Entrezgene);Acc:100038010]	-	714	116	376	49	192	197	33.0399087794879	5.80733154721789	16.090171031913	2.63930996740338	9.29649	10.1804226983401
ENSSSCG00000044555	0	0	0	4.35967338149252	16.8323134267359	5.2842129051178	0	8.82539990444875	-5.68009	0.0177771743836674	0.514682886930057	-	4	57972897	57977613	-	4601	lncRNA	-	-	0	0	0	4	17	5	0	0	0	0.0624212160896471	0.238475987495686	0.074859600466944
ENSSSCG00000007312	1007.49604095474	502.361023187508	1247.80077049745	1060.49055004806	1796.10685624112	1850.53135937225	919.219278213231	1569.04292188714	-0.771115	0.0178204440511707	0.515184627802478	SCAND1	17	39244459	39245633	-	1091	protein_coding	SCAN domain containing 1 [Source:HGNC Symbol;Acc:HGNC:10566]	-	1072	500	1434	973	1814	1751	60.6095154499092	30.5839823968893	74.9768802564123	64.0342838719747	107.31501728044	110.558243277995
ENSSSCG00000006304	1703.90888269677	2200.34128156129	1382.67463341732	1310.0818511385	1075.28778714325	1180.49316300332	1762.30826589179	1188.62093376169	0.568066231553784	0.0179302702114797	0.517606245160173	MPC2	4	83069748	83096990	+	5082	protein_coding	mitochondrial pyruvate carrier 2 [Source:VGNC Symbol;Acc:VGNC:98819]	-	1813	2190	1589	1202	1086	1117	22.0056357817902	28.7579706025438	17.8357838883916	16.9822126281295	13.7925044338249	15.140779901337
ENSSSCG00000029339	35.713479063694	36.1699936695006	88.7557033408225	80.6539575576117	164.362589931657	149.014803924322	53.5463920246724	131.34378380453	-1.29227	0.0179988125249909	0.518436082824028	SPATA2L	6	326746	331740	+	2825	protein_coding	spermatosis associated 2 like [Source:VGNC Symbol;Acc:VGNC:93382]	-	38	36	102	74	166	141	0.829728335597126	0.850418755837328	2.05960854314167	1.88077886078819	3.79260491547382	3.43819412860359
ENSSSCG00000010534	249.054525049445	170.802747883753	362.854198952186	422.888318004775	510.910219305632	418.50966208533	260.903823961795	450.769399798579	-0.787885	0.0180112228562801	0.518436082824028	HPS1	14	109730594	109755213	-	8759	protein_coding	HPS1 biosis of lysosomal organelles complex 3 subunit 1 [Source:VGNC Symbol;Acc:VGNC:88964]	-	265	170	417	388	516	396	1.86621692946322	1.29521890972738	2.71571689179585	3.18054589304272	3.80227166362872	3.1143713349097
ENSSSCG00000007603	239.656241085315	133.628032167877	234.071413712561	111.171671228059	81.1911588819028	118.366369074639	202.451895655251	103.576	0.968178706131457	0.0180800802359011	0.519664940036514	NPTX2	3	5720683	5732458	+	2713	protein_coding	neuronal pentraxin 2 [Source:VGNC Symbol;Acc:VGNC:90863]	-	255	133	269	102	82	112	5.79777241891652	3.27152790102162	5.65594856336931	2.69944724965938	1.95079676317398	2.84379288137279
ENSSSCG00000046224	0	0	0	15.2588568352238	7.92108867140515	3.17052774307068	0	8.78349108323322	-5.67138	0.0181324515941604	0.520417082531243	-	1	106898452	106908048	+	2156	lncRNA	-	-	0	0	0	14	8	3	0	0	0	0.466233790955302	0.239491000429477	0.0958522323975166
ENSSSCG00000048269	54.5100469919541	0	0	0	0	1.05684258102356	18.1700156639847	0.352280860341187	5.60107676852069	0.0182438962486822	0.521987417344113	-	1	2935358	2938451	-	2810	lncRNA	-	-	58	0	0	0	0	1	1.27318774852584	0	0	0	0	0.0245145211208832
ENSSSCG00000009761	385.32964252933	148.698862863502	576.041917761025	679.019129167461	764.385056790597	641.503446681301	370.023474384619	694.969210879786	-0.908442	0.0182775289215188	0.521987417344113	NCOR2	14	28624702	28819404	+	8473	protein_coding	nuclear receptor corepressor 2 [Source:VGNC Symbol;Acc:VGNC:98148]	MYB	410	148	662	623	772	607	2.98481506179186	1.16566374829716	4.45680618360559	5.27928742733785	5.8806869589702	4.93493
ENSSSCG00000046866	15.977082739021	26.1227732057504	0	0	0	1.05684258102356	14.0332853149238	0.352280860341187	5.22674197460766	0.0182836004198555	0.521987417344113	-	10	38357621	38361689	+	1872	lncRNA	-	-	17	26	0	0	0	1	0.560162271101158	0.926864577639063	0	0	0	0.0367979724090181
ENSSSCG00000033952	37.5931	34.1605495767505	54.8196991222728	55.5858356140297	104.954424896118	159.583229734558	42.1911281851811	106.707830081568	-1.33736	0.0182922935638439	0.521987417344113	-	6	170324809	170326142	+	1334	protein_coding	-	-	40	34	63	51	106	151	1.84958774407155	1.70087292808128	2.69393854885527	2.74497765679381	5.12859026182075	7.79741863328483
ENSSSCG00000037443	0	0	5.22092372593074	42.5068154695521	10.8914969231821	12.6821109722827	1.74030790864358	22.026807788339	-3.63259	0.0183435758563981	0.522699799259572	SRY	Y	40484990	40485700	-	711	protein_coding	sex determining region Y [Source:NCBI gene (formerly Entrezgene);Acc:407740]	HMG	0	0	6	39	11	12	0	0	0.481376200411618	3.93839683330175	0.998552842156379	1.16262960927733
ENSSSCG00000035213	625.925712011059	921.33011652589	786.619174706898	580.926478083879	391.103753150629	523.137077606662	777.958334414615	498.389102947057	0.642643974537074	0.0186208048411188	0.528313497691438	ZBTB18	10	16915501	16923527	+	5625	protein_coding	zinc finger and BTB domain containing 18 [Source:VGNC Symbol;Acc:VGNC:95575]	ZBTB	666	917	904	533	395	495	7.3033561497507	10.8791656664963	9.16745672762562	6.80344924963433	4.5323405730167	6.06195078277201
ENSSSCG00000036475	0	0	0	0	25.7435381820667	6.34105548614136	0	10.6948645560694	-5.95751	0.0186515682151373	0.528313497691438	HS3ST2	3	23255961	23366219	-	1959	protein_coding	heparan sulfate-glucosamine 3-sulfotransferase 2 [Source:VGNC Symbol;Acc:VGNC:88978]	-	0	0	0	0	26	6	0	0	0	0	0.856617376217125	0.210982555435473
ENSSSCG00000017177	909.753887727785	484.276026352758	737.890553264878	772.75210686955	1626.79358588983	1162.52683912592	710.640155781807	1187.35751062843	-0.74055	0.0186701434830357	0.528313497691438	-	12	4937571	4954246	+	6744	protein_coding	ST6 N-acetylgalactosaminide alpha-2,6-sialyltransferase 2 [Source:VGNC Symbol;Acc:VGNC:93510]	-	968	482	848	709	1643	1100	8.85377687193256	4.76955935681881	7.17267669438948	7.54836932076596	15.7241786541619	11.2358221804048
ENSSSCG00000038766	110.899750776734	134.632754214252	192.304023905116	199.455057203283	371.301031472116	250.471691702584	145.945509632034	273.742593459328	-0.907107	0.0186721303232136	0.528313497691438	MAD1L1	3	1236066	1559041	-	7644	protein_coding	mitotic arrest deficient 1 like 1 [Source:VGNC Symbol;Acc:VGNC:89938]	-	118	134	221	183	375	237	0.952208614500888	1.16985733190237	1.64920468661429	1.71891688863191	3.16634736144742	2.13578435778056
ENSSSCG00000010077	5.63897037847801	0	0	11.9891017991044	30.6942186016949	23.2505367825183	1.87966	21.9779523944392	-3.54916	0.0186735851860123	0.528313497691438	-	14	49951547	49960521	-	1128	protein_coding	-	-	6	0	0	11	31	22	0.328105059919076	0	0	0.700177342090676	1.77378330060999	1.34351746072075
ENSSSCG00000029002	575.174978604757	675.173215164011	624.770539203045	856.675819463281	926.767374554402	936.362526786874	625.039577657271	906.601906934852	-0.536675	0.018747905766607	0.529436753490876	PNKD	15	120345551	120413353	+	5406	protein_coding	PNKD metallo-beta-lactamase domain containing [Source:VGNC Symbol;Acc:VGNC:96493]	-	612	672	718	786	936	886	6.98306618091921	8.29548940519579	7.57619890115088	10.4392902316673	11.1750062597737	11.2898303096223
ENSSSCG00000012669	163.530140975862	91.4297062201265	236.681875575527	79.5640392122386	52.4772124480591	91.9453045490497	163.880574257172	74.6621854031158	1.13608117548559	0.01879889549176	0.529436753490876	-	X	107368830	107537748	+	5600	protein_coding	Rho GTPase activating protein 36 [Source:VGNC Symbol;Acc:VGNC:85474]	-	174	91	272	73	53	87	1.91660227144158	1.0844315558377	2.77066387351201	0.935964335342769	0.610851732970436	1.07019017471827
ENSSSCG00000008854	551.679268694432	775.645419801513	522.092372593074	467.574970165073	249.514293149262	395.259125302811	616.472353696339	370.782796205716	0.733711483764456	0.0188377098997668	0.529436753490876	CPE	8	43503667	43695628	-	2753	protein_coding	carboxypeptidase E [Source:VGNC Symbol;Acc:VGNC:86936]	-	587	772	600	429	252	374	13.1523290927823	18.7137089297093	12.4322004537835	11.1885948540694	5.90802462882947	9.35826038023285
ENSSSCG00000000681	108.080265587495	222.043572248879	261.046186296537	390.190767643581	354.46871804538	329.734885279351	197.05667471097	358.131456989437	-0.861467	0.0188840515251126	0.529436753490876	P3H3	5	63871508	63884835	-	2549	protein_coding	prolyl 3-hydroxylase 3 [Source:VGNC Symbol;Acc:VGNC:91131]	-	115	221	300	358	358	312	2.78290756981186	5.78590394640752	6.71358333645861	10.0841119509407	9.06486120534971	8.43168731153423
ENSSSCG00000004578	3182.25895025442	3895.30737379594	3006.38191218178	4437.05758401402	4885.33143808913	4623.68629197807	3361.31607874405	4648.69177136041	-0.467905	0.0188902500280603	0.529436753490876	ANXA2	1	111588306	111635064	+	5627	protein_coding	annexin A2 [Source:VGNC Symbol;Acc:VGNC:103027]	-	3386	3877	3455	4071	4934	4375	37.1176793642379	45.9798623885692	35.024673988275	51.9455865467872	56.593974880768	53.5588046969715
novel.2134	50.7507334063021	17.0802747883753	55.6898530765945	31.6076320158208	153.471093008475	182.833766517076	41.1736204237573	122.637497180457	-1.57292	0.0189187862914015	0.529436753490876	-	6	63460564	63461790	-	599	-	- && - && -	-	54	17	64	29	155	173	5.56080562320277	1.8939603389486	6.09475309502789	3.47612706244805	16.7013986902176	19.895232308005
ENSSSCG00000026211	48.8710766134761	43.2030479941257	42.6375437617677	0	0.990136083925643	20.0800090394476	44.9038894564565	7.02338170779109	2.67828290223734	0.0189210130562511	0.529436753490876	NRN1	7	3682567	3691421	-	1792	protein_coding	neuritin 1 [Source:VGNC Symbol;Acc:VGNC:90900]	-	52	43	49	0	1	19	1.7899302822371	1.6013240694032	1.55977171188061	0	0.0360172012364644	0.730374041653994
ENSSSCG00000013551	1853.34159772644	920.325394479515	1761.1916035473	621.253456862685	1254.50241833379	829.621426103495	1511.61953191775	901.792433766656	0.745123193185302	0.0189460061675324	0.529436753490876	C3	2	72431499	72528112	+	5251	protein_coding	complement C3 [Source:VGNC Symbol;Acc:VGNC:99600]	-	1972	916	2024	570	1267	785	23.1651794885086	11.6413202484196	21.9872773588886	7.79394	15.5733686513327	10.2981063444106
ENSSSCG00000036132	451.117630278241	399.879374457256	179.251714590289	827.248024138207	584.18028951613	449.158096935013	343.416239775262	620.19547019645	-0.853287	0.018953201335885	0.529436753490876	CKM	6	51699165	51714813	-	6402	protein_coding	creatine kinase, M-type [Source:VGNC Symbol;Acc:VGNC:96952]	-	480	398	206	759	590	425	4.62483608358286	4.14873966523352	1.83550053549641	8.5123715853798	5.94818283712731	4.5730188766971
ENSSSCG00000010320	5032.78106279162	8120.16357880288	3844.34017019367	4489.37366459193	2827.82865569164	3469.61419350035	5665.76160392939	3595.60550459464	0.656011720924745	0.0189894701738628	0.529704869554901	VDAC2	14	77766686	77782322	+	2934	protein_coding	voltage dependent anion channel 2 [Source:NCBI gene (formerly Entrezgene);Acc:397659]	-	5355	8082	4418	4119	2856	3283	112.582306756282	183.826245803163	85.8951350818321	100.798982849868	62.8269622026466	77.0797872119992
ENSSSCG00000017289	1909.73130151122	1449.81391291915	1848.20699897948	1203.26985329194	1273.31500392838	1186.83421848946	1735.91740446995	1221.13969190326	0.507556207857702	0.0190872186860803	0.531684783063452	DDX42	12	15114280	15165177	-	5498	protein_coding	DEAD-box helicase 42 [Source:VGNC Symbol;Acc:VGNC:87222]	-	2032	1443	2124	1104	1286	1123	22.7976323335842	17.515009486793	22.0370137116045	14.417461659341	15.0967756376586	14.0703452682235
ENSSSCG00000010256	40.4126210457591	38.1794377622506	19.1433869950794	4.35967338149252	7.92108867140515	8.45474064818848	32.578481934363	6.91183423369538	2.23365910239884	0.0191642450292522	0.532663858866695	COL13A1	14	72787502	72953096	+	2553	protein_coding	collagen type XIII alpha 1 chain [Source:VGNC Symbol;Acc:VGNC:86865]	-	43	38	22	4	8	8	1.03893509768344	0.993302579091452	0.491558070690594	0.112495109764382	0.202249352497436	0.215858376340562
ENSSSCG00000040845	440.779517917698	305.435502098005	358.503429180577	511.171703979998	793.09900322444	491.431800175955	368.239483065427	598.567502460131	-0.701017	0.019190576704585	0.532663858866695	AGPAT2	AEMK02000682.1	936921	1106715	+	1469	protein_coding	1-acylglycerol-3-phosphate O-acyltransferase 2 [Source:VGNC Symbol;Acc:VGNC:85184]	-	469	304	412	469	801	465	19.6934508803164	13.8102191118882	15.9984675673901	22.9232142855941	35.1931943616141	21.8052409956447
novel.446	0	0	0	16.348775180597	7.92108867140515	2.11368516204712	0	8.79451633801641	-5.67314	0.0192041164700087	0.532663858866695	-	12	5126597	5131396	+	595	-	- && - && -	-	0	0	0	15	8	2	0	0	0	1.81008412959117	0.867802683909165	0.231548922183805
ENSSSCG00000003596	523.484416802042	682.206269488636	583.873303349921	401.089951097312	321.794227275834	433.30545821966	596.521329880199	385.396545530935	0.630353931447416	0.0192337701897466	0.532663858866695	SNRNP40	6	87839333	87879573	-	1649	protein_coding	small nuclear ribonucleoprotein U5 subunit 40 [Source:VGNC Symbol;Acc:VGNC:93294]	-	557	679	671	368	325	410	20.8355666794942	27.478808654711	23.2115867261547	16.0232876901267	12.7206901152922	17.1274589347299
ENSSSCG00000002559	167.289454561514	47.2219361796258	141.835094554452	140.599466553134	353.478581961455	294.859080105573	118.782161765197	262.979042873387	-1.14582	0.0192721554491775	0.532663858866695	CDCA4	AEMK02000452.1	3182839	3196125	-	7513	protein_coding	cell division cycle associated 4 [Source:VGNC Symbol;Acc:VGNC:86467]	-	178	47	163	129	357	279	1.46142788834446	0.41747766947033	1.23759110861847	1.2328231719843	3.06692245279125	2.55811785086667
ENSSSCG00000027374	548.859783505193	447.101310636882	561.249300537554	688.828394275819	815.87213315473	815.882472550188	519.070131559876	773.527666660246	-0.575318	0.0192832845539074	0.532663858866695	-	6	168656734	168669143	-	8463	protein_coding	chromosome 6 C1orf50 homolog [Source:VGNC Symbol;Acc:VGNC:96932]	-	584	445	645	632	824	772	4.25656513513355	3.50900875192669	4.34748746756008	5.36188141393095	6.28421215684428	6.28380491054643
ENSSSCG00000042116	19.736396324673	0	13.0523093148268	0	0	0	10.9296	0	5.83056554512011	0.0193710975969487	0.534346346351387	-	AEMK02000425.1	61597	67112	+	3019	lncRNA	-	-	21	0	15	0	0	0	0.429068822974665	0	0.283420402859109	0	0	0
ENSSSCG00000013042	7.51862717130401	0	16.532925132114	31.6076320158208	25.7435381820667	77.1495084147199	8.01718410113934	44.8335595375358	-2.47349	0.0194751621006343	0.535874857238728	-	2	7767633	7783813	-	6073	protein_coding	-	-	8	0	19	29	26	73	0.0812563823675762	0	0.178465093895399	0.342861865701693	0.2763236357664	0.828036179405035
ENSSSCG00000047264	28.1949	33.1558275303755	13.9224632691486	87.1934676298505	70.2996619587207	54.9558142132251	25.0910475639714	70.8163146005988	-1.49996	0.0194804716241056	0.535874857238728	-	6	244167	248317	+	2219	lncRNA	-	-	30	33	16	80	71	52	0.833939854864169	0.992442648251651	0.41130656871583	2.58855353968874	2.06513769613242	1.61426851112369
ENSSSCG00000016705	0	0	0	13.0790201444776	10.8914969231821	2.11368516204712	0	8.69473407656892	-5.65726	0.0195941459935521	0.537392347356291	HOXA3	18	45454213	45466543	+	2951	protein_coding	homeobox A3 [Source:VGNC Symbol;Acc:VGNC:88938]	Homeobox	0	0	0	12	11	2	0	0	0	0.291968839608742	0.240586604802842	0.0466864143339085
novel.1698	202.063105228795	92.4344282665015	147.056018280382	244.141709363581	260.405790072444	311.76856140195	147.18451725856	272.105353612659	-0.885804	0.0196020089537025	0.537392347356291	-	4	153290	159066	-	1761	-	- && - && -	-	215	92	169	224	263	295	7.53095202835267	3.48640031929651	5.47432167946806	9.13299310209773	9.6392747722548	11.5396435452335
ENSSSCG00000032190	0.939828396413001	10.0472204637502	5.22092372593074	49.0463255417909	18.8125855945872	25.3642219445654	5.40265752869797	31.0743776936479	-2.52868	0.0196468037997789	0.537392347356291	-	8	131969291	132023712	+	3911	protein_coding	chromosome 8 C4orf36 homolog [Source:VGNC Symbol;Acc:VGNC:98914]	-	1	10	6	45	19	24	0.0157718617399096	0.17063219020714	0.0875117561985835	0.826131467992903	0.313555016031485	0.422720353974013
ENSSSCG00000042679	0	0	0	11.9891017991044	3.96054433570257	9.51158322921204	0	8.48707645467302	-5.62152	0.0196789000143868	0.537392347356291	-	15	139806991	139817773	+	6277	lncRNA	-	-	0	0	0	11	4	9	0	0	0	0.125824445097703	0.041129727332002	0.0987688767161283
ENSSSCG00000020931	1009.37569774756	1311.1622705194	1075.51028754173	955.858388892236	644.578590635594	645.730817005395	1132.01608526956	748.722598844408	0.596515920346972	0.0196861492155585	0.537392347356291	MSH6	3	92785664	92814128	-	7748	protein_coding	mutS homolog 6 [Source:VGNC Symbol;Acc:VGNC:90420]	-	1074	1305	1236	877	651	611	8.55038059607389	11.2400872115341	9.0997995056128	8.12707838653087	5.42299675075496	5.43226980609908
ENSSSCG00000005236	1615.56501343395	1698.98498042015	1972.6390144475	1590.1908658994	802.010227979771	1024.08046101183	1762.39633610053	1138.76	0.630391363738913	0.0197123257438916	0.537392347356291	DMRT1	1	220841487	220953442	-	2204	protein_coding	doublesex and mab-3 related transcription factor 1 [Source:VGNC Symbol;Acc:VGNC:87350]	DM	1719	1691	2267	1459	810	969	48.109967524577	51.201277702682	58.6736215020312	47.5300388178689	23.7203665783815	30.2860001882222
ENSSSCG00000021040	288.527317698791	302.42133595888	281.059727245938	361.85289066388	601.012602942866	447.044411772966	290.669460301203	469.969968459904	-0.69374	0.0197250400897607	0.537392347356291	SLC26A11	12	2220683	2242290	-	3323	protein_coding	solute carrier family 26 member 11 [Source:VGNC Symbol;Acc:VGNC:93026]	-	307	301	323	332	607	423	5.69873958419783	6.04484174739506	5.5446628825925	7.17351828587502	11.7897967323974	8.76879182663721
ENSSSCG00000000584	113.719235965973	69.3258211998761	127.042477330981	46.8664888510446	33.6646268534719	51.7852864701544	103.362511498944	44.105467391557	1.23051654213419	0.0198180937671818	0.539187890835613	SLCO1A2	5	52037218	52131789	+	5534	protein_coding	solute carrier organic anion transporter family member 1A2 [Source:VGNC Symbol;Acc:VGNC:93193]	-	121	69	146	43	34	49	1.34870507825066	0.832067802983532	1.50493126912205	0.557896668541021	0.396540664426328	0.609939359077415
ENSSSCG00000038146	0.939828396413001	14.0661086492502	20.883694903723	0	0	1.05684258102356	11.9632106497954	0.352280860341187	4.99886832114283	0.0198733776737389	0.539263541729333	-	12	59134194	59134260	-	67	snoRNA	-	-	1	14	24	0	0	1	0.920653003952035	13.9444700635847	20.4333419995618	0	0	1.02814633357734
ENSSSCG00000035852	1745.26133213894	1008.74093456052	1809.92022498932	2020.70861232179	2472.36980156233	2410.65792731474	1521.30749722959	2301.24544706629	-0.59691	0.0198946989799324	0.539263541729333	CSNK1D	12	768865	796532	+	6985	protein_coding	casein kinase 1 delta [Source:VGNC Symbol;Acc:VGNC:97948]	-	1857	1004	2080	1854	2497	2281	16.3989586397578	9.59215269697532	16.9863430032148	19.0575815402139	23.0727892720849	22.4951352500536
ENSSSCG00000039684	99.6218100197781	171.807469930128	166.199405275462	309.536810085969	227.731299302898	252.585376864631	145.876228408456	263.284495417833	-0.851652	0.0199053752168993	0.539263541729333	PGPEP1	2	59414008	59485857	-	4959	protein_coding	pyroglutamyl-peptidase I [Source:VGNC Symbol;Acc:VGNC:91360]	-	106	171	191	284	230	239	1.31850728656329	2.30118102034526	2.19706155112247	4.11195827409177	2.99351676983689	3.31996516224521
ENSSSCG00000039196	507.507334063021	442.077700405007	524.702834456039	520.980969088357	837.655127001094	986.034128094981	491.429289641356	781.556741394811	-0.669348	0.0199530424212291	0.539263541729333	POLR2I	6	45479552	45481992	-	1240	protein_coding	RNA polymerase II subunit I [Source:VGNC Symbol;Acc:VGNC:91653]	-	540	440	603	478	846	933	26.8622787766005	23.6798950158109	27.7394976520261	27.6777434030659	44.0348626007416	51.8310124663333
ENSSSCG00000016567	121.237863137277	93.4391503128765	53.949545167951	23.9782035982089	35.6448990213232	44.3873884029895	89.5421862060349	34.6701636741739	1.36754004528805	0.0199920088789525	0.539263541729333	STRIP2	18	19209047	19255840	-	5279	protein_coding	striatin interacting protein 2 [Source:VGNC Symbol;Acc:VGNC:93577]	-	129	93	62	22	36	42	1.50733167515769	1.17565546729895	0.669950927149868	0.299223353619353	0.440148074666942	0.548059060937041
ENSSSCG00000006040	16.916911135434	45.2124920868757	19.1433869950794	0	5.94081650355386	5.2842129051178	27.090930072463	3.74167646955722	2.84719182626879	0.0199986406491566	0.539263541729333	DPYS	4	32789460	32879489	+	4153	protein_coding	dihydropyrimidinase [Source:VGNC Symbol;Acc:VGNC:87429]	-	18	45	22	0	6	5	0.267350715811739	0.723101669046608	0.302178606904187	0	0.0932475193100084	0.0829349919933565
novel.1318	0	0	0	7.62942841761192	8.91122475533079	8.45474064818848	0	8.33179794037706	-5.59588	0.0200109375285493	0.539263541729333	-	2	25994470	25995922	+	387	-	- && - && -	-	0	0	0	7	9	8	0	0	0	1.29870807919849	1.50099592129638	1.42399595554898
ENSSSCG00000039922	271.610406563357	113.533591240377	178.381560635967	233.24252590985	398.034705738109	429.078087895565	187.841852813234	353.451773181175	-0.911734	0.0200552954916215	0.539726590459477	CDC42EP5	6	58857090	58857551	+	462	protein_coding	CDC42 effector protein 5 [Source:VGNC Symbol;Acc:VGNC:86459]	-	289	113	205	214	402	406	38.5857231937733	16.3224463282931	25.3113232651498	33.2580104214782	56.1606396007124	60.5360098830538
ENSSSCG00000003971	77.0659285058661	51.2408243651258	157.497865732244	141.689384898507	272.287423079552	206.084303299594	95.2682062010786	206.687037092551	-1.11557	0.0201461074058241	0.540994532968016	SCMH1	6	169999818	170189354	+	8147	protein_coding	Scm polycomb group protein homolog 1 [Source:VGNC Symbol;Acc:VGNC:92627]	-	82	51	181	130	275	195	0.620850325728793	0.41775460035481	1.2673128064967	1.1456978636216	2.17862731917634	1.64879487519185
ENSSSCG00000000262	163.530140975862	82.3872078027513	143.575402463095	161.307915115223	306.942186016949	286.404339457385	129.83091708057	251.551480196519	-0.95371	0.0201568880920564	0.540994532968016	SPRYD3	5	18320756	18353114	-	3431	protein_coding	SPRY domain containing 3 [Source:VGNC Symbol;Acc:VGNC:93428]	-	174	82	165	148	310	271	3.12823454388599	1.5949310598604	2.7432550738992	3.0971730001321	5.83161633077257	5.44099474752661
ENSSSCG00000008061	3978.29360201623	3129.70917445818	2976.79667773484	4731.33553726476	4446.70115291006	4801.23584559003	3361.59981806975	4659.75751192162	-0.471112	0.0201922681396892	0.541212736197528	ELOB	3	39293744	39298097	-	2785	protein_coding	elongin B [Source:VGNC Symbol;Acc:VGNC:102567]	-	4233	3115	3421	4341	4491	4543	93.7548722096375	74.641719020786	70.0697938314417	111.915194444055	104.079650035658	112.369195389804
ENSSSCG00000008521	53.5702185955411	37.1747157158756	74.8332400716739	18.5286118713432	7.92108867140515	23.2505367825183	55.1927247943635	16.5667457750889	1.73987922170819	0.0202923266459792	0.542927343852848	SRD5A2	3	107839964	107918350	+	2648	protein_coding	steroid 5 alpha-reductase 2 [Source:VGNC Symbol;Acc:VGNC:93449]	-	57	37	86	17	8	22	1.32778467601693	0.932464967836278	1.85260757492251	0.460951686072878	0.194993427842127	0.572314084476209
novel.2059	0	0	0	21.7983669074626	2.97040825177693	2.11368516204712	0	8.96082010709556	-5.69929	0.0203109116601715	0.542927343852848	-	6	139154245	139207436	+	648	-	- && - && -	-	0	0	0	20	3	2	0	0	0	2.21604950021965	0.298809373221038	0.212610507252105
ENSSSCG00000013444	592.091889740191	531.497962532384	767.475787711818	773.842025214923	1110.93268616457	990.261498419076	630.355213328131	958.34540326619	-0.604162	0.0203472799044104	0.543087637222983	BTBD2	2	76538439	76559922	+	2523	protein_coding	BTB domain containing 2 [Source:VGNC Symbol;Acc:VGNC:85906]	-	630	529	882	710	1122	937	15.4026013859752	13.9922386179614	19.9413382237103	20.2053122088992	28.7027543475485	25.5830355432628
ENSSSCG00000002680	175.747910129231	199.939687228628	168.809867138427	261.580402889551	352.488445877529	294.859080105573	181.499154832096	302.975976290885	-0.739988	0.020371597086306	0.543087637222983	TAF1C	6	4448780	4457499	+	3547	protein_coding	TATA-box binding protein associated factor, RNA polymerase I subunit C [Source:VGNC Symbol;Acc:VGNC:93713]	-	187	199	194	240	356	279	3.25200492994504	3.74404163191782	3.1199203471279	4.85819027733521	6.47793785260922	5.41842103568121
ENSSSCG00000034012	1253.73108081494	1537.22473095377	1204.29307278136	929.700348603281	1010.92894168808	840.18985191373	1331.74962818336	926.939714068364	0.522525930462779	0.0204555103278309	0.544393819615903	CASP3	15	45742749	45763773	-	3775	protein_coding	caspase 3 [Source:NCBI gene (formerly Entrezgene);Acc:397244]	-	1334	1530	1384	853	1021	795	21.7976487913179	27.0472587742302	20.9132774496177	16.2239478801246	17.4564831609734	14.5070766776151
ENSSSCG00000033949	458.636257449545	380.789655576131	599.536074527713	600.545008300595	958.451729240023	723.937168001139	479.65399585113	760.977968513919	-0.665604	0.0204963192805546	0.544393819615903	-	2	75929877	76083556	+	8340	lncRNA	-	-	488	379	689	551	968	685	3.60931302364697	3.03264755331112	4.7125517921951	4.74362135464283	7.49130146619189	5.65788680809738
ENSSSCG00000006935	0	0	0	16.348775180597	4.95068041962822	4.22737032409424	0	8.50894197477314	-5.6251	0.0205028234767985	0.544393819615903	CLCA2	4	129670637	129704846	-	3265	protein_coding	chloride channel accessory 2 [Source:VGNC Symbol;Acc:VGNC:86723]	-	0	0	0	15	5	4	0	0	0	0.329862192069448	0.0988404664865913	0.0843930221741892
ENSSSCG00000013613	300.74508685216	191.901910857628	234.941567666883	274.659423034029	520.811580144888	461.840207907296	242.529521792224	419.103737028738	-0.789263	0.020587920277752	0.545755501920621	-	2	70193725	70199837	-	1198	protein_coding	elongation factor 1 homolog [Source:VGNC Symbol;Acc:VGNC:87656]	-	320	191	270	252	526	437	16.476461105786	10.639600727623	12.8561198098245	15.1031727540846	28.3385022937241	25.1277934063531
ENSSSCG00000031074	72.3667865238011	52.2455464115008	46.1181595790549	85.0136309391042	122.77687440678	169.09481296377	56.9101641714523	125.628439436551	-1.14299	0.0206106962491529	0.545755501920621	FAM110D	6	83581362	83584444	+	1479	protein_coding	family with sequence similarity 110 member D [Source:VGNC Symbol;Acc:VGNC:87887]	-	77	52	53	78	124	160	3.21139205367718	2.34630221682262	2.04414011270126	3.7866127768459	5.41129834506577	7.45214921970866
ENSSSCG00000034293	207.702075607273	206.972741553253	197.524947631046	304.087218359104	648.539134971296	210.311673623688	204.066588263858	387.646008984696	-0.926328	0.020636543071466	0.545755501920621	ARL4C	15	134618492	134622025	-	1667	protein_coding	ADP ribosylation factor like GTPase 4C [Source:VGNC Symbol;Acc:VGNC:96419]	-	221	206	227	279	655	199	8.17762989173232	8.24670390854384	7.76771391899959	12.0169172538605	25.360258022383	8.22332037527696
ENSSSCG00000008646	583.633434172474	383.803821715256	874.504724093399	910.081818386564	1329.75276071214	829.621426103495	613.98065999371	1023.15200173407	-0.736333	0.0207112531599943	0.545861955118639	RNF144A	3	128747726	128805483	-	6511	protein_coding	ring finger protein 144A [Source:VGNC Symbol;Acc:VGNC:92358]	-	621	382	1005	835	1343	785	5.88321448862422	3.91529463114495	8.80483722124414	9.20795625540506	13.3130108215242	8.30523059660579
ENSSSCG00000015037	741.524604769858	721.390429297262	511.650525141212	500.272520526267	409.916338745216	352.985422061869	658.188519736111	421.058093777784	0.644355475583697	0.0207116861177673	0.545861955118639	IL18	9	39834966	39873300	-	6002	protein_coding	interleukin 18 [Source:NCBI gene (formerly Entrezgene);Acc:397057]	-	789	718	588	459	414	334	8.10871038785678	7.98320413289387	5.5883590290371	5.49087	4.45197090818362	3.83336532035884
ENSSSCG00000008392	0	14.0661086492502	17.4030790864358	40.3269787788059	74.2602062944233	39.1031754978717	10.4897292452287	51.2301201903669	-2.28702	0.0207230207018505	0.545861955118639	BCL11A	3	81196294	81296165	+	3677	protein_coding	BAF chromatin remodeling complex subunit BCL11A [Source:VGNC Symbol;Acc:VGNC:96562]	zf-C2H2	0	14	20	37	75	37	0	0.254087433848294	0.310269675000145	0.722491199582081	1.3164840484582	0.693166918938872
ENSSSCG00000026387	184.206365696948	117.552479425877	391.569279444805	287.738443178507	669.331992733735	431.191773057612	231.109374855877	462.754069656618	-1.00077	0.0208161554237418	0.547588957444949	-	2	76983452	76988882	-	1499	protein_coding	receptor accessory protein 6 [Source:VGNC Symbol;Acc:VGNC:100850]	-	196	117	450	264	676	408	8.06538708999208	5.20874396399697	17.1243401514006	12.6452308239351	29.1067040962262	18.7494384087193
ENSSSCG00000012088	713.329752877468	197.930243135878	732.669629538947	595.09541657373	1457.48031553855	1138.21945976237	547.976541850764	1063.59839729155	-0.956453	0.0208686300609036	0.548243203226993	-	13	207801096	207818130	-	5276	protein_coding	protein O-fucosyltransferase 2 [Source:VGNC Symbol;Acc:VGNC:91621]	-	759	197	842	546	1472	1077	8.87376179112449	2.49178301160585	9.10353926240902	7.43040221354921	18.0073991346428	14.061791373125
ENSSSCG00000018084	20265.5197118535	14915.0987784371	28752.4971126549	30357.4956736778	30117.9594008502	33498.7392907038	21311.0385343152	31324.7314550773	-0.555677	0.0209433485992054	0.549479321702535	ND3	MT	10653	10998	+	346	protein_coding	mitochondrially encoded NADH:ubiquinone oxidoreductase core subunit 3 [Source:VGNC Symbol;Acc:VGNC:99794]	-	21563	14845	33043	27853	30418	31697	3844.18129630806	2863.2079050975	5447.61411600817	5779.90030647288	5674.17236751938	6310.61659095915
ENSSSCG00000006757	499.988706891717	557.620735738134	401.140972942345	378.201665844477	236.642524058229	285.347496876361	486.250138524065	300.063895593022	0.696645543210228	0.0210009002394721	0.550262374216564	TRIM33	4	106058191	106191802	+	5950	protein_coding	tripartite motif containing 33 [Source:VGNC Symbol;Acc:VGNC:98881]	-	532	555	461	347	239	270	5.51525305426325	6.22479134831209	4.41964029650186	4.18732795312091	2.59256051817863	3.12591044948136
ENSSSCG00000044830	0	41.1936039013757	0	0	0	0	13.7312013004586	0	6.15712072225219	0.0210314605693235	0.550337072947739	-	4	117089262	117094209	+	4842	lncRNA	-	-	0	41	0	0	0	0	0	0.56507728896954	0	0	0	0
novel.1822	1116.51613493865	428.011591755757	1031.13243587132	901.362471623579	2131.76298869191	1534.53542764621	858.553387521908	1522.55362932057	-0.82637	0.021094545664279	0.551166175122905	-	5	22492583	22519272	+	4465	-	- && Q07954.2 RecName: Full=Prolow-density lipoprotein receptor-related protein 1; Short=LRP-1; AltName: Full=Alpha-2-macroglobulin receptor; Short=A2MR; AltName: Full=Apolipoprotein E receptor; Short=APOER; AltName: CD_antigen=CD91; Contains: RecName: Full=Low-density lipoprotein receptor-related protein 1 85 kDa subunit; Short=LRP-85; Contains: RecName: Full=Low-density lipoprotein receptor-rel…	-	1188	426	1185	827	2153	1452	16.4121604708995	6.36703030802807	15.1390928336619	13.2986793165701	31.1222175582748	22.4013858713859
ENSSSCG00000005659	181.386880507709	113.533591240377	329.788348687958	247.411464399701	528.732668816294	439.646513705801	208.236273478681	405.263548973932	-0.95967	0.0211186475639963	0.551166175122905	ZER1	1	269081270	269121888	-	5536	protein_coding	zyg-11 related cell cycle regulator [Source:VGNC Symbol;Acc:VGNC:95132]	-	193	113	379	227	534	416	2.15046314922395	1.36216947320654	3.90522529349465	2.94411142778458	6.22577101604179	5.17638992223043
ENSSSCG00000048719	2261.22712176968	3011.15197298592	3153.43793046217	5464.85058370088	2828.81879177556	4479.95570095887	2808.60567507259	4257.87502547844	-0.600193	0.0211750969769005	0.551914174617089	-	4	53952716	53953839	-	1036	lncRNA	-	-	2406	2997	3624	5014	2857	4239	143.253962879417	193.052650599679	199.540657345142	347.495385220929	177.991167883379	281.859965867086
ENSSSCG00000010495	1214.2582881656	1227.77034067027	1161.65552901959	845.77663600955	760.424512454894	935.305684205851	1201.22805261849	847.168944223431	0.50385544787749	0.0213980147993114	0.556993410129914	ALDH18A1	14	107170689	107221215	-	6751	protein_coding	aldehyde dehydrogenase 18 family member A1 [Source:VGNC Symbol;Acc:VGNC:85237]	-	1292	1222	1335	776	768	885	11.8049780231231	12.0795812470738	11.2801824121785	8.25311849419678	7.34245138570456	9.03035651747422
ENSSSCG00000037053	619.346913236168	1093.13758645602	726.578551858694	621.253456862685	411.896610913068	494.602327919026	813.021017183627	509.250798564926	0.674932895536063	0.0214343061628006	0.557077517834595	AK6	16	47480557	47499700	-	2056	protein_coding	adenylate kinase 6 [Source:VGNC Symbol;Acc:VGNC:85211]	-	659	1088	835	570	416	468	19.7712023752404	35.314622351135	23.1668149757921	19.9056430788212	13.059248560384	15.6802317294023
ENSSSCG00000009615	74.2464433166271	70.3305432462511	153.147095960635	170.027261878208	224.760891051121	199.743247813453	99.2413608411711	198.177133580927	-0.996024	0.0214573435951596	0.557077517834595	NUDT18	14	6377815	6381596	-	2608	protein_coding	nudix hydrolase 18 [Source:VGNC Symbol;Acc:VGNC:90960]	-	79	70	176	156	227	189	1.86848786423241	1.79118001200187	3.84953298918125	4.29478550379992	5.61779953518939	4.99210775386882
ENSSSCG00000016187	0	0	0	4.35967338149252	10.8914969231821	9.51158322921204	0	8.25425117796221	-5.5829	0.0215177863869069	0.557917435287675	CATIP	15	120419473	120425439	+	1371	protein_coding	ciliosis associated TTC17 interacting protein [Source:VGNC Symbol;Acc:VGNC:96062]	-	0	0	0	4	11	9	0	0	0	0.2094821409398	0.517849066938866	0.452204404921326
ENSSSCG00000012396	468.034541413675	235.104958851754	433.336669252251	554.768437794924	697.055803083653	610.855011831618	378.825389839227	620.893084236732	-0.712314	0.021632201989804	0.560152755827246	MED12	X	57150578	57175352	+	8850	protein_coding	mediator complex subunit 12 [Source:VGNC Symbol;Acc:VGNC:90104]	-	498	234	498	509	704	578	3.4710178677812	1.76449880271898	3.20988177569388	4.12951434325676	5.13425407112812	4.49898247617132
ENSSSCG00000024235	603.369830497147	626.94655693801	883.206263636617	1058.31071335731	913.895605463369	1193.1752739756	704.507550357258	1055.12719759876	-0.582277	0.0217074257847468	0.561368728529761	NPLOC4	12	1251053	1285666	+	4651	protein_coding	NPL4 homolog, ubiquitin recognition factor [Source:VGNC Symbol;Acc:VGNC:90852]	-	642	624	1015	971	923	1129	8.51450619479528	8.95338029330635	12.4486617813391	14.9898524396281	12.808649133591	16.7215809741541
ENSSSCG00000004419	1133.43304607408	689.239323813261	1031.13243587132	627.792966934924	430.709196507655	740.846649297515	951.26826858622	599.782937580031	0.665876678906832	0.0218735522901577	0.564929287431497	SLC16A10	1	76998359	77138639	+	9169	protein_coding	solute carrier family 16 member 10 [Source:VGNC Symbol;Acc:VGNC:103178]	-	1206	686	1185	576	435	701	8.11327342407376	4.99287765500585	7.37223792150729	4.51050302027474	3.06207096824612	5.26654475396739
ENSSSCG00000005110	2407.84035161011	1830.60356849528	2539.9793926653	2033.78763246626	1159.44935427693	1279.83636561953	2259.47443759023	1491.02445078757	0.599948534302644	0.021916097995345	0.565004639021214	SYNE2	1	193911965	194264354	-	22189	protein_coding	spectrin repeat containing nuclear envelope protein 2 [Source:VGNC Symbol;Acc:VGNC:93662]	-	2562	1822	2919	1866	1171	1211	7.1221673234658	5.47973332520631	7.50411238842125	6.03807323917615	3.40617637680997	3.75955243893212
ENSSSCG00000021065	667.278161453231	253.189955686504	536.884989816544	624.523211898804	909.935061127666	972.295174541675	485.784368985426	835.584482522715	-0.782118	0.021933365726064	0.565004639021214	NAA60	3	38755420	38782056	-	4650	protein_coding	N-alpha-acetyltransferase 60, NatF catalytic subunit [Source:VGNC Symbol;Acc:VGNC:96754]	-	710	252	617	573	919	920	9.41837922537598	3.61656578423294	7.56894197956886	8.84761337236081	12.7558829724449	13.6290193552059
ENSSSCG00000012066	8.45845556771701	47.2219361796258	2.61046186296537	1.08991834537313	0.990136083925643	3.17052774307068	19.4302845367694	1.75019405745648	3.47239528116552	0.0220815319997256	0.567412869488287	KCNJ15	13	201894419	201939812	+	4836	protein_coding	potassium inwardly rectifying channel subfamily J member 15 [Source:VGNC Symbol;Acc:VGNC:89355]	-	9	47	3	1	1	3	0.114796063147865	0.648575213137012	0.0353865258987449	0.0148469817632582	0.01334632436223	0.0427331292491823
ENSSSCG00000017535	0	0	0	19.6185302167164	2.97040825177693	3.17052774307068	0	8.58648873718799	-5.63778	0.0220839911441743	0.567412869488287	HOXB4	12	24830453	24832534	-	1252	protein_coding	homeobox B4 [Source:HGNC Symbol;Acc:HGNC:5115]	Homeobox	0	0	0	18	3	3	0	0	0	1.03226842534193	0.154655330548908	0.165061831508822
ENSSSCG00000040740	757.501687508879	666.130716746636	656.966235512951	490.463255417909	460.413279025424	469.238105974461	693.532879922822	473.371546805931	0.55104476409797	0.0222141968049708	0.569205085198093	-	14	51106984	51112359	-	4103	lncRNA	-	-	806	663	755	450	465	444	12.1172565243524	10.7835260731607	10.4965940069038	7.87472622793138	7.31474858550354	7.45437414849105
ENSSSCG00000039273	143.793744651189	138.651642399752	175.771098773002	99.1825694289549	74.2602062944233	57.0694993752722	152.738828607981	76.8374250328835	0.992109209399545	0.0222358091820011	0.569205085198093	-	X	84029580	84031275	-	989	protein_coding	-	-	153	138	202	91	75	54	9.54258234935521	9.31175575674594	11.6508615867067	6.60647153331406	4.89455191727079	3.76120670867828
ENSSSCG00000022032	879.679379042569	1135.33591240377	776.177327255036	608.174436718207	703.986755671133	555.899197618392	930.397539567125	622.686796669244	0.578891540177661	0.0222397233831992	0.569205085198093	-	4	129104596	129258379	-	5100	protein_coding	-	-	936	1130	892	558	711	526	11.3207825850667	14.7862160856302	9.97694649723702	7.85576512242569	8.99802907878315	7.10469276233974
ENSSSCG00000006894	1389.06636989842	1138.35007854289	1167.74660669984	989.645857598803	767.355465042374	808.484574483023	1231.72101838038	855.161965708067	0.526594984250638	0.0222755191540761	0.569387497965386	FNBP1L	4	123675062	123779618	-	5591	protein_coding	formin binding protein 1 like [Source:VGNC Symbol;Acc:VGNC:88179]	-	1478	1133	1342	908	775	765	16.3063109227963	13.5235029128035	13.6919715655264	11.6605980069508	8.94664444235409	9.42544094571752
ENSSSCG00000043092	0.939828396413001	0	0	17.4386935259701	2.97040825177693	10.5684258102356	0.313276132137667	10.3258425293275	-4.94217	0.0224073536345403	0.570823423692555	-	3	84414111	84415124	+	1014	processed_pseudogene	-	-	1	0	0	16	3	10	0.0608321018390398	0	0	1.13293891608862	0.190955102413444	0.679347182935719
ENSSSCG00000008340	1516.88303181058	1618.60721671015	1293.04877612218	1142.23442595104	945.579960148989	1039.93309972718	1476.17967488097	1042.58249527574	0.501689760692166	0.0224208607910743	0.570823423692555	ANTXR1	3	73157752	73398345	-	6081	protein_coding	ANTXR cell adhesion molecule 1 [Source:VGNC Symbol;Acc:VGNC:85364]	-	1614	1611	1486	1048	955	984	16.3719083278022	17.6794731276945	13.939486352028	12.3740180874623	10.1362271843505	11.1467902450398
ENSSSCG00000023636	374.051701772374	150.708306956252	333.268964505245	320.435993539701	648.539134971296	601.343428602406	286.009657744624	523.439519037801	-0.871542	0.0224366143487094	0.570823423692555	TMEM222	6	84546915	84620291	+	2913	protein_coding	transmembrane protein 222 [Source:VGNC Symbol;Acc:VGNC:94143]	-	398	150	383	294	655	569	8.42778338598866	3.43636712615924	7.49999984338533	7.24655033274709	14.5127188888817	13.4555518966595
ENSSSCG00000011415	154.131857011732	147.694140817127	227.110182077987	244.141709363581	354.46871804538	313.882246563997	176.312059968949	304.164224657653	-0.786082	0.0224668688426651	0.570823423692555	MAPKAPK3	13	33097329	33125824	+	2692	protein_coding	MAPK activated protein kinase 3 [Source:VGNC Symbol;Acc:VGNC:90012]	-	164	147	261	224	358	297	3.75785111717123	3.64410649692862	5.53055119406787	5.97444311025041	8.58333254548158	7.59995686918853
ENSSSCG00000008040	390.968612907809	265.246620243004	502.948985597994	588.555906501491	717.848660846092	559.069725361463	386.388072916269	621.824764236349	-0.685816	0.022493090972586	0.570823423692555	TSC2	3	39898922	39937371	-	7250	protein_coding	TSC complex subunit 2 [Source:VGNC Symbol;Acc:VGNC:94480]	-	416	264	578	540	725	529	3.53937110705533	2.43004715748459	4.54771035790247	5.34786235253006	6.45428246157441	5.02629
ENSSSCG00000008557	744.344089959097	219.029406109754	423.764975754712	355.313380591641	1302.02895036222	1127.65103395214	462.379490607854	928.331121635333	-1.00553	0.0225124601287585	0.570823423692555	EMILIN1	3	112031919	112046437	-	4837	protein_coding	elastin microfibril interfacer 1 [Source:VGNC Symbol;Acc:VGNC:87680]	-	792	218	487	326	1315	1067	10.0999650613419	3.00766309915707	5.74322510598599	4.83911541060988	17.5467881682248	15.1956074511289
ENSSSCG00000013446	735.88563439138	606.85211601051	729.18901372166	1086.64859033701	1040.63302420585	874.008814506484	690.64225470785	1000.43014301645	-0.534402	0.0225328817368191	0.570823423692555	SCAMP4	2	76615000	76634264	-	2536	protein_coding	secretory carrier membrane protein 4 [Source:VGNC Symbol;Acc:VGNC:92608]	-	783	604	838	997	1051	827	19.0451014354604	15.8941193818484	18.8494088444302	28.2273674273246	26.7486232930391	22.4639432954207
ENSSSCG00000003187	1198.28120542658	769.617087523262	1125.10906293807	882.833859752236	2407.02082002324	1876.95242389784	1031.00245196264	1722.26903455777	-0.740281	0.0226046904723283	0.571716919458063	-	6	54581128	54611272	+	5060	protein_coding	Fc fragment of IgG receptor and transporter [Source:VGNC Symbol;Acc:VGNC:88064]	-	1275	766	1293	810	2431	1776	15.5428424629649	10.1024575466304	14.5764233429186	11.4936764987677	31.0086179132162	24.1781004990188
ENSSSCG00000013842	26.315195099564	0	20.883694903723	0	0.990136083925643	1.05684258102356	15.732963334429	0.682326221649734	4.51612312551327	0.0226257237145178	0.571716919458063	CYP4F3	2	61864575	61984903	-	2958	protein_coding	cytochrome P450 family 4 subfamily F member 3 [Source:HGNC Symbol;Acc:HGNC:2646]	-	28	0	24	0	1	1	0.583889464304942	0	0.462824176460663	0	0.0218197513913942	0.0232879663115896
ENSSSCG00000021898	188.905507679013	219.029406109754	250.604338844675	292.098116559999	382.192528395298	400.543338207929	219.513084211147	358.277994387742	-0.706665	0.0226873575012092	0.572545879709676	ASH2L	15	48373392	48417532	-	6206	protein_coding	ASH2 like, histone lysine methyltransferase complex subunit [Source:VGNC Symbol;Acc:VGNC:96426]	-	201	218	288	268	386	379	1.99781405159878	2.34419374969751	2.64718127097127	3.10061247507368	4.01442641019614	4.20685140968892
ENSSSCG00000012841	278.189205338248	86.4060959882514	359.373583134899	311.716646776715	698.045939167579	455.499152421154	241.322961487133	488.420579455149	-1.0164	0.0227177067021268	0.572584229455508	PNPLA2	2	513076	518187	+	2335	protein_coding	patatin like phospholipase domain containing 2 [Source:VGNC Symbol;Acc:VGNC:91607]	-	296	86	413	286	705	431	7.8194391324954	2.45787814335806	10.0894183881134	8.79434736138558	19.4872339846251	12.7151099249306
ENSSSCG00000011565	1342.07495007777	1059.98175892564	1594.99219827184	1619.61866122447	2086.21672883133	2105.23042139893	1332.34963575842	1937.02193715158	-0.539692	0.0227670945602554	0.572931082096078	BRK1	13	66315433	66324174	+	809	protein_coding	BRICK1 subunit of SCAR/WAVE actin nucleating complex [Source:VGNC Symbol;Acc:VGNC:85884]	-	1428	1055	1833	1486	2107	1992	108.880589377151	87.0267408126863	129.245939653285	131.884803037547	168.098555581425	169.617456445694
ENSSSCG00000005761	484.011624152696	517.431853883133	655.225927604308	683.378802548953	873.300026022418	930.021471300733	552.223135213379	828.900099957368	-0.585751	0.0228376905437764	0.572931082096078	PPP1R26	AEMK02000682.1	1926432	1935015	-	4989	protein_coding	protein phosphatase 1 regulatory subunit 26 [Source:VGNC Symbol;Acc:VGNC:91730]	-	515	515	753	627	882	880	6.36743473669372	6.88878303043825	8.60962899395246	9.02357233655283	11.4104572682073	12.1506329580517
ENSSSCG00000016691	1023.47312369376	681.201547442261	1436.62417858527	583.106314774625	671.312264901586	731.335066068303	1047.09961657376	661.917881914838	0.661984282893165	0.022840504118628	0.572931082096078	JAZF1	18	44488511	44827091	+	3036	protein_coding	JAZF zinc finger 1 [Source:VGNC Symbol;Acc:VGNC:89280]	zf-C2H2	1089	678	1651	535	678	692	22.125693388456	14.9031031693111	31.020462669707	12.6525039646928	14.4137137975871	15.7012439426811
ENSSSCG00000027491	1054.48746077539	751.532090688512	912.791498083557	1308.99193279313	1226.77860798387	1367.55429984449	906.270349849152	1301.10828020716	-0.521527	0.0228838346134056	0.572931082096078	-	18	51220943	51327498	+	5945	protein_coding	cytochrome c oxidase assembly factor 1 homolog [Source:VGNC Symbol;Acc:VGNC:86851]	-	1122	748	1049	1201	1239	1294	11.6415759325635	8.3965044059427	10.0652969985646	14.5049292804621	13.4513977626421	14.9938151099224
ENSSSCG00000051219	0	0	0	9.80926510835818	4.95068041962822	9.51158322921204	0	8.09050958573281	-5.55276	0.0228923618066905	0.572931082096078	-	12	53544894	53546923	+	1687	lncRNA	-	-	0	0	0	9	5	9	0	0	0	0.383046849000622	0.191294678766284	0.367499845374711
ENSSSCG00000045719	0	0	0	0	27.723810349918	3.17052774307068	0	10.2981126976629	-5.90316	0.0229045505857855	0.572931082096078	-	3	85742657	85803448	+	10404	lncRNA	-	-	0	0	0	0	28	3	0	0	0	0	0.173702334606001	0.0198632653834146
ENSSSCG00000033626	273.490063356183	141.665808538877	203.616025311299	135.149874826268	694.085394831876	466.06757823139	206.257299068786	431.767615963178	-1.06597	0.0229368076182842	0.573016271832381	SREBF1	12	60733907	60751265	+	4589	protein_coding	sterol regulatory element binding transcription factor 1 [Source:VGNC Symbol;Acc:VGNC:99083]	bHLH	291	141	234	124	701	441	3.9115213811403	2.05045308175894	2.90871228180731	1.9401177755682	9.85934191667828	6.61988226589883
ENSSSCG00000001875	150.37254342608	190.897188811253	135.744016874199	224.523179146865	313.873138604429	279.00644139022	159.004583037177	272.467586380505	-0.778175	0.0230132586272709	0.573747392388627	SNX33	7	57991790	58014972	-	4054	protein_coding	sorting nexin 33 [Source:VGNC Symbol;Acc:VGNC:93321]	-	160	190	156	206	317	264	2.43448450971036	3.12765353283236	2.19504697602594	3.64844617273459	5.04688589126564	4.4859033912965
ENSSSCG00000012905	295.106116473682	192.906632904003	225.369874169344	352.043625555521	411.896610913068	391.031754978717	237.79420784901	384.990663815769	-0.694996	0.023023849339597	0.573747392388627	TMEM134	2	5057208	5063727	+	1919	protein_coding	transmembrane protein 134 [Source:VGNC Symbol;Acc:VGNC:94084]	-	314	192	259	323	416	370	10.0931203215961	6.67690251239312	7.69888361382656	12.0851491556533	13.991565940672	13.281786143503
ENSSSCG00000009249	4057.23918731493	4578.51836533095	4360.34146510649	3339.50981022327	2896.14804548251	3369.21414830311	4332.03300591745	3201.6240013363	0.436270522249924	0.0230835235305428	0.574291306528494	HNRNPD	8	135844487	135862633	+	1892	protein_coding	heteroous nuclear ribonucleoprotein D [Source:VGNC Symbol;Acc:VGNC:88919]	-	4317	4557	5011	3064	2925	3188	140.744584677633	160.733602210194	151.079742400169	116.276538934992	99.7821152225432	116.071852149464
ENSSSCG00000015802	656.000220696275	407.917150828257	607.367460116609	370.572237426865	318.823819024057	374.12227368234	557.09494388038	354.506110044421	0.652644555784511	0.0231035070699495	0.574291306528494	-	15	46995180	47038190	+	2587	protein_coding	family with sequence similarity 149 member A [Source:VGNC Symbol;Acc:VGNC:96044]	-	698	406	698	340	322	354	16.6429294096718	10.4731756217801	15.3908270833576	9.43641333375324	8.03354832867013	9.42619819860356
ENSSSCG00000008484	2305.39905640109	2811.2122857573	2177.99534766744	1884.46881915014	1488.17453414024	1816.7123967795	2431.53556327528	1729.7852500233	0.491273019244358	0.0231733730567478	0.574657002994255	SRSF7	3	101603705	101613241	+	5981	protein_coding	serine and arginine rich splicing factor 7 [Source:VGNC Symbol;Acc:VGNC:93477]	-	2453	2798	2503	1729	1503	1719	25.2984855128776	31.2192660680246	23.8720663118522	20.7560953991815	16.2193388057956	19.7984781269191
ENSSSCG00000038569	257.512980617162	270.270230474879	87.8855493865008	46.8664888510446	64.3588454551668	152.185331667393	205.222920159514	87.8035553245347	1.22421457682336	0.023198990634649	0.574657002994255	ARMCX1	X	83132792	83136923	+	2365	protein_coding	armadillo repeat containing X-linked 1 [Source:HGNC Symbol;Acc:HGNC:18073]	-	274	269	101	43	65	144	7.14644729241076	7.59049181383229	2.43608924085685	1.30545461467485	1.77390427062299	4.19431535998063
ENSSSCG00000019120	0	0	0	11.9891017991044	6.9309525874795	5.2842129051178	0	8.06808909723392	-5.54889	0.0232664872609529	0.574657002994255	-	11	4734565	4734635	+	71	snoRNA	-	-	0	0	0	11	7	5	0	0	0	11.1239442518068	6.36337707479168	4.85111298237197
ENSSSCG00000017195	16.916911135434	51.2408243651258	53.949545167951	92.6430593567162	125.747282658557	86.6610916439319	40.7024268895036	101.683811219735	-1.32099	0.0233078206333659	0.574657002994255	TRIM65	12	5523233	5528881	+	2876	protein_coding	tripartite motif containing 65 [Source:VGNC Symbol;Acc:VGNC:94425]	-	18	51	62	85	127	82	0.386059639348454	1.18339594196476	1.22971868721285	2.12204461877778	2.85011777684267	1.96405979022042
ENSSSCG00000014540	83171.9935973614	97933.272026312	73843.9	100729.163561039	125502.719045827	122543.010954844	84983.0468830945	116258.297853903	-0.452092	0.0233283904305039	0.574657002994255	-	2	9535148	9537977	+	866	protein_coding	ferritin heavy chain 1 [Source:NCBI gene (formerly Entrezgene);Acc:397030]	-	88497	97473	84863	92419	126753	115952	6303.4953067896	7511.30197492759	5589.89246734462	7662.45329312922	9446.87834702011	9223.37966045533
ENSSSCG00000017389	1386.24688470918	1375.4644814874	1402.68817436672	1318.80119790149	2542.66946352105	2440.2495195834	1388.13318018777	2100.57339366865	-0.597749	0.0233318411145578	0.574657002994255	RAMP2	12	20092193	20094474	-	1240	protein_coding	receptor activity modifying protein 2 [Source:VGNC Symbol;Acc:VGNC:92074]	-	1475	1369	1612	1210	2568	2309	73.3738170286773	73.6767642651025	74.1560036734097	70.0629069408154	133.666107752606	128.272034067271
ENSSSCG00000049034	75.1862717130401	331.558275303755	84.4049335692136	91.553141011343	40.5955794409514	59.1831845373194	163.71649352867	63.7773016632046	1.36002526537349	0.0233445397642382	0.574657002994255	-	7	91448332	91452408	+	4077	protein_coding	-	-	80	330	97	84	41	56	1.21037530075617	5.40159488955215	1.35716917724585	1.4793231100804	0.649069366996691	0.946187158102082
ENSSSCG00000007116	197.36396324673	471.214639749883	343.710811957107	490.463255417909	549.525526578732	677.436094436102	337.429804984573	572.474958810914	-0.76307	0.0233496904192319	0.574657002994255	CD93	17	30233933	30239692	-	5467	protein_coding	CD93 molecule [Source:HGNC Symbol;Acc:HGNC:15855]	-	210	469	395	450	555	641	2.36941426113136	5.72496123243385	4.12145902702886	5.91000580084186	6.55227138498958	8.0767881083128
ENSSSCG00000044778	12.217769153369	15.0708306956252	4.35076977160895	0	0	1.05684258102356	10.5464565402011	0.352280860341187	4.81496253210988	0.0233862211038961	0.574843734337228	DPPA4	13	150165500	150176705	+	1158	protein_coding	developmental pluripotency associated 4 [Source:HGNC Symbol;Acc:HGNC:19200]	-	13	15	5	0	0	1	0.692477345805028	0.864433284844722	0.246299998915271	0	0	0.0594868776767547
ENSSSCG00000008038	650.361250317797	420.978537431132	478.584674876984	433.787501458506	1164.40003469656	1074.80890490096	516.641487541971	890.998813685341	-0.786421	0.0234457377961337	0.575506863758107	SLC9A3R2	3	39942366	39952825	-	3160	protein_coding	SLC9A3 regulator 2 [Source:VGNC Symbol;Acc:VGNC:93185]	-	692	419	550	398	1176	1017	13.5079607200102	8.84862360070103	9.92838413348961	9.04316503646595	24.0197347304162	22.1698933619071
ENSSSCG00000008943	192.664821264665	226.062460434379	163.588943412496	102.452324465074	115.846	104.627415521332	194.105408370513	107.641887268569	0.849770133353895	0.0234711524920229	0.575506863758107	SLC4A4	8	67706880	68290496	+	10899	protein_coding	solute carrier family 4 member 4 [Source:VGNC Symbol;Acc:VGNC:93133]	-	205	225	188	94	117	99	1.16021369018086	1.37766824091686	0.983952563792093	0.61924950526369	0.69286269199395	0.625717463126756
ENSSSCG00000039139	923.85131367398	608.86156010326	905.830266448983	963.487817309848	1640.65549106479	1158.29946880182	812.847713408741	1254.14759239215	-0.625588	0.0235590741840177	0.576255142180345	-	AEMK02000452.1	3039291	3061592	-	3078	protein_coding	AKT serine/threonine kinase 1 [Source:VGNC Symbol;Acc:VGNC:96930]	-	983	606	1041	884	1657	1096	19.6995216027566	13.1387119075853	19.2923476343329	20.6209237704649	34.7457636089305	24.5285385208744
ENSSSCG00000038447	0	0	0	0	17.8224495106616	11.6252683912592	0	9.81590596730691	-5.83335	0.0235596986783364	0.576255142180345	-	13	100197994	100198314	-	321	scaRNA	-	-	0	0	0	0	18	11	0	0	0	0	3.61922381022864	2.3605727347243
novel.1699	0	0	0	0	24.7534020981411	5.2842129051178	0	10.0125383344196	-5.86247	0.0236164452139971	0.576899369869907	-	4	379528	382791	-	695	-	- && - && -	-	0	0	0	0	25	5	0	0	0	0	2.32168433869583	0.495581326256704
ENSSSCG00000008185	67.6676445417361	96.4533164520016	123.561861513694	182.016363677313	158.421773428103	207.141145880618	95.8942741691439	182.526427662011	-0.927589	0.0236715104356484	0.576899369869907	MITD1	3	55054516	55069867	+	902	protein_coding	microtubule interacting and trafficking domain containing 1 [Source:VGNC Symbol;Acc:VGNC:90242]	-	72	96	142	167	160	196	4.92375841581443	7.10253654173082	8.98017441721318	13.2933488201646	11.4488380693116	14.9685339828577
ENSSSCG00000036652	0	0	0	14.1689384898507	5.94081650355386	4.22737032409424	0	8.11237510583294	-5.5565	0.0236833703142594	0.576899369869907	-	7	65926071	65926412	-	342	protein_coding	-	-	0	0	0	13	6	4	0	0	0	2.72923991079683	1.13233025641656	0.805681922218502
ENSSSCG00000010756	622.166398425407	408.921872874632	493.377292100455	764.032760106565	700.02621133543	830.678268684518	508.155187800164	764.912413375504	-0.589749	0.023705777279047	0.576899369869907	MGMT	14	138499161	138779938	+	7125	protein_coding	O-6-methylguanine-DNA methyltransferase [Source:VGNC Symbol;Acc:VGNC:90200]	-	662	407	567	701	707	786	5.73117801225102	3.81204766079089	4.53942824106055	7.06411265526859	6.40445993029209	7.59919189036491
ENSSSCG00000044939	59.2091889740191	77.3635975708763	102.678166609971	212.534077347761	105.944560980044	170.151655544793	79.7503177182888	162.876764624199	-1.02867	0.0237312715967833	0.576899369869907	-	9	21761565	21846106	+	12912	lncRNA	-	-	63	77	118	195	107	161	0.300966258494543	0.397966017536475	0.521304477258027	1.08434020619484	0.534857669910519	0.858938545562174
ENSSSCG00000028047	416.34397961096	284.33633912413	375.906508267013	282.288851451641	171.293542519136	181.776923936052	358.862275667367	211.786439302277	0.761748224318972	0.0237990179707843	0.577838992564482	DTNA	6	118333733	118753513	+	14720	protein_coding	dystrobrevin alpha [Source:VGNC Symbol;Acc:VGNC:87462]	-	443	283	432	259	173	172	1.85637919906932	1.2830022169819	1.67409038393149	1.26332887133446	0.758553577345363	0.804915648651175
ENSSSCG00000006463	375.931	262.232454103879	371.555738495404	333.515013684178	618.835052453527	760.926658336963	336.573183721495	571.092241491556	-0.76263	0.02385017478446	0.578374018796287	PEAR1	4	93177143	93205156	-	6135	protein_coding	platelet endothelial aggregation receptor 1 [Source:VGNC Symbol;Acc:VGNC:91302]	-	400	261	427	306	625	720	4.0217604736617	2.83906098500298	3.97023554241689	3.58122268377794	6.57526738139203	8.08439757649079
ENSSSCG00000029456	339.278051105093	421.983259477507	354.152659408968	259.400566198805	227.731299302898	216.65272910983	371.804656663856	234.594864870511	0.664295509328851	0.0241477622490819	0.584295823758166	SLC7A1	11	6538055	6596878	-	6296	protein_coding	solute carrier family 7 member 1 [Source:VGNC Symbol;Acc:VGNC:93169]	-	361	420	407	238	230	205	3.5368224597503	4.45177649742777	3.68750531412835	2.7141678694558	2.35782237319269	2.2429462979169
ENSSSCG00000020678	224.618986742707	107.505258962127	134.003708965556	302.99730001373	238.62279622608	298.029607848644	155.37598489013	279.883234696151	-0.84854	0.0241532083633983	0.584295823758166	BANP	6	1421461	1495487	-	3232	protein_coding	BTG3 associated nuclear protein [Source:VGNC Symbol;Acc:VGNC:85753]	-	239	107	154	278	241	282	4.56139125998884	2.20933313927331	2.71801803258404	6.17586666410223	4.81275393947845	6.01045693892645
ENSSSCG00000007520	927.610627259632	680.196825395886	884.94657154526	724.795699673132	2289.19462603609	1241.79003270268	830.918008066926	1418.59345280397	-0.771802	0.0242034835418948	0.584739472850461	-	17	58998981	59053021	+	4137	protein_coding	GNAS complex locus [Source:NCBI gene (formerly Entrezgene);Acc:100049657]	-	987	677	1017	665	2312	1175	14.7164279667257	10.920736517389	14.022918081824	11.5414557727176	36.0703433675612	19.5651003410385
ENSSSCG00000036039	788.516024590508	746.508480456637	658.706543421595	584.196233119998	431.699332591581	459.726522745249	731.243682822913	491.874029485609	0.572244422269634	0.0242541772305583	0.584739472850461	RAB4A	14	60478235	60529095	-	6479	protein_coding	RAB4A, member RAS onco family [Source:VGNC Symbol;Acc:VGNC:98270]	-	839	743	757	536	436	435	7.98775541150729	7.65296302598847	6.66485744247939	5.93992931634735	4.34336649675327	4.62499226610768
ENSSSCG00000024108	222.739329949881	100.472204637502	315.86588541881	236.512280945969	570.318384341171	442.817041448872	213.025806668731	416.549235578671	-0.966655	0.0242921506585063	0.584739472850461	SLC43A2	12	47791911	47838946	-	7697	protein_coding	solute carrier family 43 member 2 [Source:VGNC Symbol;Acc:VGNC:93117]	-	237	100	363	217	576	419	1.89931779261457	0.867016364687703	2.69022	2.02424331897418	4.8300203947861	3.74992231031788
ENSSSCG00000033116	587.392747758126	745.503758410262	641.303464335159	1034.3325097591	1011.91907777201	822.22352803633	658.066656834516	956.158371855813	-0.539214	0.0243117427039722	0.584739472850461	YBEY	AEMK02000328.1	460420	465765	-	1777	protein_coding	ybeY metalloendoribonuclease [Source:VGNC Symbol;Acc:VGNC:96774]	-	625	742	737	949	1022	778	21.6951854476598	27.8653985344903	23.6582722424583	38.3445152577117	37.1202964306643	30.1593448418979
ENSSSCG00000022689	685.134900985078	1374.45975944102	842.309027783492	428.337909731641	547.545254410881	787.347722862552	967.301229403197	587.743629001691	0.718481482615667	0.0243187555800051	0.584739472850461	GADD45B	2	76107929	76111479	-	2809	protein_coding	growth arrest and DNA damage inducible beta [Source:VGNC Symbol;Acc:VGNC:88317]	-	729	1368	968	393	553	745	16.0083498298431	32.4999834243991	19.6574229963745	10.0453547512271	12.7063659709884	18.2698199503428
ENSSSCG00000016244	458.636257449545	90.4249841737515	339.360042185498	110.081752882686	142.579596085293	162.753757477628	296.140427936265	138.471702148536	1.09704403460283	0.0243786411337746	0.58483779347597	COL4A4	15	128472228	128612379	-	7826	protein_coding	collagen type IV alpha 4 chain [Source:VGNC Symbol;Acc:VGNC:95980]	-	488	90	390	101	144	154	3.84636731628108	0.767452397534006	2.84267839279618	0.92662923390222	1.18760116849823	1.3555346115322
ENSSSCG00000016963	388.14912771857	241.133291130004	156.627711777922	150.408731661492	111.885377483598	154.29901682944	261.970043542165	138.864375324843	0.915815177168451	0.0243817377271086	0.58483779347597	CCDC125	16	47436073	47477927	-	2280	protein_coding	coiled-coil domain containing 125 [Source:VGNC Symbol;Acc:VGNC:86252]	-	413	240	180	138	113	146	11.1734163475249	7.02465785158027	4.50340103279816	4.34578970411495	3.19883297437679	4.4111085241463
ENSSSCG00000037427	277.249376941835	151.713029002627	332.398810550924	364.032727354626	582.200017348278	382.577014330529	253.787072165129	442.936586344478	-0.802826	0.0244496917714049	0.585717496626719	PTDSS2	2	256793	280802	+	2178	protein_coding	phosphatidylserine synthase 2 [Source:VGNC Symbol;Acc:VGNC:91946]	-	295	151	382	334	588	362	8.35477806387143	4.62666285036359	10.0048009476734	11.0106525581161	17.4247846070053	11.4493393822704
ENSSSCG00000015583	597.730860118669	914.297062201265	744.851784899452	560.218029521789	421.797971752324	503.057068567215	752.293235739795	495.024356613776	0.603877479238881	0.0245558972034905	0.585717496626719	SMYD2	9	129263520	129317325	-	2913	protein_coding	SET and MYND domain containing 2 [Source:VGNC Symbol;Acc:VGNC:93273]	-	636	910	856	514	426	476	13.4675131494693	20.8472938986994	16.7624017387411	12.6691390171157	9.43880648345589	11.2563140646923
ENSSSCG00000031413	1218.01760175125	984.627605447516	1113.79706153189	1364.57776840716	1662.43848491116	1637.04915800549	1105.48075624355	1554.68847044127	-0.491934	0.0245892409706313	0.585717496626719	PMPCA	AEMK02000682.1	1302689	1313686	-	4562	protein_coding	peptidase, mitochondrial processing subunit alpha [Source:VGNC Symbol;Acc:VGNC:91591]	-	1296	980	1280	1252	1679	1549	17.523485672767	14.3357221828611	16.0050727922916	19.7048673315454	23.7543626764214	23.3897656592848
ENSSSCG00000004534	20.676224721086	156.736639234503	15.6627711777922	13.0790201444776	16.8323134267359	17.9663238774005	64.3585450444603	15.959219149538	2.00927400186469	0.0245917942845741	0.585717496626719	CCDC68	1	104424001	104474489	-	2467	protein_coding	coiled-coil domain containing 68 [Source:VGNC Symbol;Acc:VGNC:86308]	-	22	156	18	12	17	17	0.550078041274949	4.21992012000079	0.416204067887305	0.349250119856262	0.444762066667066	0.474689369251963
ENSSSCG00000011106	520.664931612803	580.729342804759	483.805598602915	329.155340302686	313.873138604429	400.543338207929	528.399957673492	347.857272371681	0.603041387514973	0.0246160519470726	0.585717496626719	CREM	10	57829518	57895610	+	2730	protein_coding	cAMP responsive element modulator [Source:VGNC Symbol;Acc:VGNC:96010]	TF_bZIP	554	578	556	302	317	379	12.5175084984218	14.1290828802298	11.6175649598241	7.94271104386417	7.49453311472194	9.56326734378368
ENSSSCG00000050419	0	0	0.87015395432179	23.9782035982089	2.97040825177693	4.22737032409424	0.290051318107263	10.3919940580267	-4.95108	0.0246261566501659	0.585717496626719	-	6	63026216	63031331	+	5007	lncRNA	-	-	0	0	1	22	3	4	0	0	0.0113926662170515	0.315478347065421	0.0386715545930163	0.0550315992408084
ENSSSCG00000002557	55.4498753883671	75.3541534781262	68.7421623914214	177.65669029582	112.875513567523	115.195841331568	66.5153970859716	135.242681731637	-1.02356	0.0246299511423851	0.585717496626719	NUDT14	AEMK02000452.1	3289576	3296907	-	854	protein_coding	nudix hydrolase 14 [Source:VGNC Symbol;Acc:VGNC:90955]	-	59	75	79	163	114	109	4.26152379932365	5.86073620521187	5.27681885263859	13.7042161833255	8.6157868924998	8.79221624603668
ENSSSCG00000045015	0	23.1086070666254	7.83138558889611	0	0	0	10.3133308851738	0	5.74465364460953	0.0246543390151522	0.585717496626719	C2orf66	15	100704641	100708274	-	831	protein_coding	chromosome 2 open reading frame 66 [Source:HGNC Symbol;Acc:HGNC:33809]	-	0	23	9	0	0	0	0	1.84703699226268	0.617795087531878	0	0	0
ENSSSCG00000036938	710.510267688229	673.163771071261	911.051190174914	818.528677375221	1450.54936295107	1232.27844947347	764.908409644801	1167.11882993325	-0.609547	0.0247343364803535	0.586690909881692	CTDSP1	15	120450760	120456871	+	2521	protein_coding	CTD small phosphatase 1 [Source:VGNC Symbol;Acc:VGNC:95971]	-	756	670	1047	751	1465	1166	18.4977849885674	17.7357981853663	23.6906404192658	21.3890530976377	37.5070361214063	31.8607091914832
ENSSSCG00000024149	1338.31563649211	1408.62030901777	1165.13614483688	1908.44702274835	1898.09087288546	1627.53757477628	1304.02403011559	1811.3584901367	-0.474258	0.0247543921494818	0.586690909881692	ELOVL5	7	46860780	47043818	-	3466	protein_coding	ELOVL fatty acid elongase 5 [Source:VGNC Symbol;Acc:VGNC:87661]	-	1424	1402	1339	1751	1917	1540	25.3426606465827	26.994061721061	22.0371274620923	36.2728813232144	35.6978057669883	30.6070798322303
ENSSSCG00000010532	86.4642124699961	33.1558275303755	56.5600070309163	19.6185302167164	21.7829938463642	17.9663238774005	58.7266823437627	19.789282646827	1.56945952872629	0.02497412563288	0.587877524165521	LOXL4	14	109571945	109589160	-	3439	protein_coding	lysyl oxidase like 4 [Source:VGNC Symbol;Acc:VGNC:89783]	-	92	33	65	18	22	17	1.65016141795881	0.640369362160632	1.07816230987801	0.37580694054321	0.412893905654659	0.340523022374118
ENSSSCG00000035828	16.916911135434	9.04249841737515	12.1821553605051	70.8446924492535	30.6942186016949	32.7621200117304	12.7138549711047	44.7670103542263	-1.81388	0.0250769040259396	0.587877524165521	-	15	57115853	57374612	+	7759	protein_coding	-	-	18	9	14	65	31	31	0.143099306968186	0.0774079451359857	0.102926036407124	0.601495069913981	0.257871834397225	0.275223602892143
ENSSSCG00000021846	130.636147101407	139.656364446127	196.654793676724	107.90191619194	64.3588454551668	60.2400271183429	155.64910174142	77.5002629218166	1.0075753034812	0.0251120045533581	0.587877524165521	EFHC2	X	39403501	39597513	-	3273	protein_coding	EF-hand domain containing 2 [Source:VGNC Symbol;Acc:VGNC:87571]	-	139	139	226	99	65	57	2.61962768891088	2.83411570211174	3.93881332820762	2.17176913440408	1.28178539566861	1.19966112066357
ENSSSCG00000002481	7998.87948187105	7086.30459308299	9000.87250350459	7768.93796581968	4130.84774213778	4167.1302969759	8028.68552615288	5355.63866831112	0.584179457763844	0.0251675247724411	0.587877524165521	SERPINA5	7	115799444	115810824	+	2589	protein_coding	serpin family A member 5 [Source:VGNC Symbol;Acc:VGNC:92734]	-	8511	7053	10344	7128	4172	3943	202.777291237774	181.798633587624	227.907924650964	197.678805383208	104.006436576626	104.911829490458
ENSSSCG00000007776	480.252310567044	372.751879205131	446.388978567078	555.858356140297	680.223489656917	708.084529285785	433.131056113084	648.055	-0.581184	0.0251902487548692	0.587877524165521	BCL7C	3	17547582	17589846	+	6517	protein_coding	BAF chromatin remodeling complex subunit BCL7C [Source:VGNC Symbol;Acc:VGNC:85786]	-	511	371	513	510	687	670	4.83664215072975	3.79904965442606	4.49027158372295	5.61884332386519	6.80388530167504	7.08201456410724
ENSSSCG00000035836	1746.20116053536	1585.45138917978	1475.78110652976	1936.78489972805	2379.29700967332	2326.11052083286	1602.47788541496	2214.06414341141	-0.466502	0.0251973671547309	0.587877524165521	-	14	49790801	49807690	-	5890	protein_coding	-	-	1858	1578	1696	1777	2403	2201	19.4581341001652	17.8788872416027	16.4253078529585	21.6619026766122	26.3321574790549	25.7415374148811
ENSSSCG00000016830	12.217769153369	9.04249841737515	13.0523093148268	18.5286118713432	78.2207506301258	33.8189625927539	11.4375256285237	43.5227750314077	-1.92783	0.0252043039245094	0.587877524165521	PRLR	16	20618875	20810140	-	9827	protein_coding	prolactin receptor [Source:VGNC Symbol;Acc:VGNC:91819]	-	13	9	15	17	79	32	0.0816005664436982	0.061118168953914	0.0870709470063753	0.124208819041516	0.518864673312688	0.224315227352175
ENSSSCG00000003849	944.527538395066	1678.89053949265	1147.73306575044	1021.25348961462	638.63777413204	772.551926728222	1257.05038121272	810.814396824962	0.632645962356284	0.0252203236650441	0.587877524165521	MAGOH	6	158988614	159000036	+	1758	protein_coding	mago homolog, exon junction complex subunit [Source:HGNC Symbol;Acc:HGNC:6815]	-	1005	1671	1319	937	645	731	35.2628953476168	63.4317014021109	42.7985336681664	38.2688302430422	23.6803878709642	28.6436421954593
ENSSSCG00000005671	1005.61638416191	932.382059036015	1042.4444372775	1252.31617883373	1666.39902924686	1304.14374498307	993.480960158477	1407.61965102122	-0.502745	0.0252349983977123	0.587877524165521	CRAT	1	269386650	269401331	-	5743	protein_coding	carnitine O-acetyltransferase [Source:VGNC Symbol;Acc:VGNC:86976]	-	1070	928	1198	1149	1683	1234	11.4925324487761	10.7834552706829	11.8992877483953	14.3650016323136	18.9144304071561	14.8015118522562
ENSSSCG00000011933	1373.08928715939	2472.62095612891	1827.32330407576	1375.47695186089	1190.14357287862	1277.72268045748	1891.01118245469	1281.11440173233	0.561692022065795	0.0252568025904907	0.587877524165521	NECTIN3	13	148452278	148579160	-	10177	protein_coding	nectin cell adhesion molecule 3 [Source:VGNC Symbol;Acc:VGNC:90663]	-	1461	2461	2100	1262	1202	1209	8.85525799330381	16.1376622031071	11.7707052640691	8.9035673385655	7.62311832446934	8.18344673860327
ENSSSCG00000012792	144.733573047602	91.4297062201265	140.96494060013	295.367871596119	266.346606575998	145.844276181251	125.70940662262	235.852918117789	-0.906969	0.0252759370280236	0.587877524165521	RENBP	X	124657675	124672235	-	7678	protein_coding	renin binding protein [Source:NCBI gene (formerly Entrezgene);Acc:396934]	-	154	91	162	271	269	138	1.23720991075503	0.790937316057716	1.20356589206848	2.53422779782868	2.26126853629007	1.23811422248712
ENSSSCG00000003268	474.613340188566	567.667956201884	720.487474178442	805.449657230744	858.447984763533	953.272008083251	587.589590189631	872.389883359176	-0.569868	0.0252891994380455	0.587877524165521	TSEN34	6	55930730	55947109	-	1960	protein_coding	tRNA splicing endonuclease subunit 34 [Source:VGNC Symbol;Acc:VGNC:94484]	-	505	565	828	739	867	902	15.8930073411822	19.2371688869169	24.0977908326465	27.0715320476832	28.5503208886991	31.701528328272
ENSSSCG00000000292	51.6905618027151	6.0283322782501	35.6763121271934	91.553141011343	103.964288812193	78.2063509957434	31.1317354027195	91.241260273093	-1.54874	0.025302334159483	0.587877524165521	-	5	19560317	19583221	-	2468	protein_coding	zinc finger protein 385A [Source:VGNC Symbol;Acc:VGNC:95233]	zf-C2H2	55	6	41	84	105	74	1.37463789285383	0.162238856377664	0.947636251904313	2.44376025923735	2.74594675229057	2.06545766688673
ENSSSCG00000003669	57.3295321811931	104.491092823002	96.5870889297187	50.136243887164	32.6744907695462	14.7957961343298	86.1359046446378	32.5355	1.40536677378771	0.0253111934657397	0.587877524165521	MFSD2A	6	95738973	95814953	+	2272	protein_coding	major facilitator superfamily domain containing 2A [Source:VGNC Symbol;Acc:VGNC:90188]	-	61	104	111	46	33	14	1.6561218429366	3.05473677700762	2.78687581519111	1.4536972601793	0.937461801196988	0.424472385957547
ENSSSCG00000034216	397.547	188.887744718503	436.817285069538	608.174436718207	731.71056602105	423.793874990448	341.084147156914	587.892959243235	-0.784801	0.0253169300860255	0.587877524165521	OGFR	17	62065456	62072950	+	2344	protein_coding	opioid growth factor receptor [Source:VGNC Symbol;Acc:VGNC:95658]	-	423	188	502	558	739	401	11.131496068688	5.3524056838406	12.2165640076305	17.0923217254143	20.348612368189	11.7846448567502
ENSSSCG00000022774	2296.94060083337	1310.15754847302	2358.11721621205	2338.96476917074	3415.96948954347	3242.39303858028	1988.40512183948	2999.10909909816	-0.592808	0.0253424441202924	0.587877524165521	NOP53	6	53443480	53452019	+	1735	protein_coding	NOP53 ribosome biosis factor [Source:VGNC Symbol;Acc:VGNC:90821]	-	2444	1304	2710	2146	3450	3068	86.8905406865347	50.1564619396982	89.0989891176858	88.8085349683413	128.341639725831	121.810747979726
ENSSSCG00000039080	1180.42446589473	972.570940891016	751.813016534026	582.016396429252	698.045939167579	675.322409274055	968.269474439924	651.794914956962	0.570691768677129	0.0253537038289152	0.587877524165521	TRIB2	3	124170677	124196198	-	3649	protein_coding	tribbles pseudokinase 2 [Source:VGNC Symbol;Acc:VGNC:94392]	-	1256	968	864	534	705	639	21.231787226246	17.7031388334152	13.506500658521	10.5073176303097	12.4699071948752	12.0630389091386
ENSSSCG00000008556	299.805258455747	129.609143982377	335.879426368211	342.234360447163	531.703077068071	491.431800175955	255.097942935445	455.123079230396	-0.834406	0.0253556786890531	0.587877524165521	KHK	3	112017590	112031558	-	6985	protein_coding	ketohexokinase [Source:VGNC Symbol;Acc:VGNC:89425]	-	319	129	386	314	537	465	2.81705320736819	1.23245786644404	3.15227326886583	3.2276594410071	4.96198952307153	4.58581231533315
ENSSSCG00000002667	367.472902997483	130.613866028752	366.334814769473	355.313380591641	633.687093712412	596.059215697288	288.140527931903	528.353230000447	-0.874114	0.0254125835490498	0.587877524165521	ZDHHC7	6	3786325	3899139	+	3145	protein_coding	zinc finger DHHC-type palmitoyltransferase 7 [Source:VGNC Symbol;Acc:VGNC:95129]	-	391	130	421	326	640	564	7.66879069778425	2.75849044410227	7.63597347352464	7.44254411482353	13.1343108915982	12.3534479024549
ENSSSCG00000029553	17.856739531847	23.1086070666254	30.4553884012626	59.9455089955222	73.2700702104976	58.1263419562958	23.8069116665783	63.7806403874385	-1.42063	0.025427166289951	0.587877524165521	-	12	837752	917469	+	2855	protein_coding	coiled-coil domain containing 57 [Source:VGNC Symbol;Acc:VGNC:86302]	-	19	23	35	55	74	55	0.410504824529226	0.53761391963933	0.699302203575196	1.38318746388491	1.67291384292997	1.32704701899562
ENSSSCG00000040779	329.879767140963	399.879374457256	321.08680914474	543.869254341192	725.769749517497	402.657023369976	350.281983580987	557.432009076222	-0.670875	0.0254330360496574	0.587877524165521	-	13	206205946	206230243	-	2586	protein_coding	-	-	351	398	369	499	733	381	8.37238851273782	10.270777779128	8.13955778317811	13.8546797756192	18.2946212077883	10.1490686222849
ENSSSCG00000010219	436.080375935633	970.561496798266	300.203114241017	1429.97286912955	945.579960148989	713.368742190903	568.948328991639	1029.64052382315	-0.856318	0.0254759785951269	0.587877524165521	ARID5B	14	65408597	65598486	+	8571	protein_coding	AT-rich interaction domain 5B [Source:VGNC Symbol;Acc:VGNC:85511]	ARID	464	966	345	1312	955	675	3.33931403416881	7.52132599509417	2.2960987648265	10.9907367862486	7.19150595123506	5.42502834395465
ENSSSCG00000027812	228.378300328359	203.958575414128	253.214800707641	403.269787788059	285.159192170585	420.623347247377	228.517225483376	369.684109068674	-0.693209	0.0255431343196096	0.587877524165521	IQSEC1	13	71030878	71366685	+	10643	protein_coding	IQ motif and Sec7 domain ArfGEF 1 [Source:VGNC Symbol;Acc:VGNC:89194]	-	243	203	291	370	288	398	1.40835775226375	1.27286034640351	1.5596670306205	2.49610085583323	1.74653138112697	2.57601711276646
ENSSSCG00000023762	10.338112360543	0	25.2344646753319	68.6648557585073	59.4081650355386	35.932647754801	11.857525678625	54.668556182949	-2.19693	0.0255519728934494	0.587877524165521	TRPM2	13	207211952	207264982	+	9165	protein_coding	transient receptor potential cation channel subfamily M member 2 [Source:VGNC Symbol;Acc:VGNC:94467]	-	11	0	29	63	60	34	0.0740339622381505	0	0.180496378910477	0.493551580998182	0.422538950021238	0.255550174346883
ENSSSCG00000015785	387.209299322156	661.107106514761	501.208677689351	342.234360447163	268.326878743849	359.32647754801	516.508361175423	323.295905579674	0.675944481530921	0.0255720691606478	0.587877524165521	CENPU	15	45818943	45851441	-	1922	protein_coding	centromere protein U [Source:VGNC Symbol;Acc:VGNC:95965]	-	412	658	576	314	271	340	13.2225314886014	22.846584927278	17.0951165116001	11.7300734627651	9.10047110867152	12.1858342762184
ENSSSCG00000029289	14534.4461505271	5345.12128671509	14075.6103651093	7132.42565212177	7315.12538804265	6865.24940632905	11318.3926007838	7104.26681549782	0.671942179800912	0.0255740486822924	0.587877524165521	CST9L	17	30451711	30454677	-	668	protein_coding	cystatin 9 like [Source:HGNC Symbol;Acc:HGNC:16233]	-	15465	5320	16176	6544	7388	6496	1428.05271453581	531.476359010279	1381.33062577277	703.382073224208	713.835910570536	669.883510562176
ENSSSCG00000001900	436.080375935633	170.802747883753	433.336669252251	482.833827000297	759.434376370968	575.97920665784	346.739931023879	606.082470009702	-0.805122	0.0256077406245648	0.58797148733466	CSK	7	58736529	58755260	-	3486	protein_coding	C-terminal Src kinase [Source:VGNC Symbol;Acc:VGNC:87037]	-	464	170	498	443	767	545	8.2103444024271	3.2543954189048	8.14901139268238	9.12432635873569	14.2009026047836	10.7695821487598
ENSSSCG00000010486	530.063215576933	799.758748914513	637.822848517872	443.596766566864	406.945930493439	453.385467259107	655.881604336439	434.642721439804	0.593477181644639	0.0257525445946864	0.59021722234179	HELLS	14	105923552	105966998	-	4117	protein_coding	helicase, lymphoid specific [Source:VGNC Symbol;Acc:VGNC:88838]	-	564	796	733	407	411	429	8.45023942514926	12.9027113611003	10.1560790517011	7.09803292433724	6.44330845690329	7.17804470877181
ENSSSCG00000047755	8.45845556771701	14.0661086492502	2.61046186296537	0	0	0	8.3783420266442	0	5.44451619938084	0.0257649832219088	0.59021722234179	-	14	65366655	65375718	+	2911	lncRNA	-	-	9	14	3	0	0	0	0.190708952725207	0.320947954057085	0.0587870969585469	0	0	0
ENSSSCG00000051418	0	0	0	8.71934676298505	11.8816330071077	3.17052774307068	0	7.92383583772115	-5.52384	0.0258082546425771	0.590307851125772	-	4	79271526	79273634	+	2001	lncRNA	-	-	0	0	0	8	12	3	0	0	0	0.287056486984974	0.387063415986472	0.103277067990528
ENSSSCG00000017010	7.51862717130401	23.1086070666254	0	0	0	0	10.2090780793098	0	5.72932381338498	0.0258283833960171	0.590307851125772	INSYN2B	16	53941568	54057671	+	5569	protein_coding	inhibitory synaptic factor family member 2B [Source:VGNC Symbol;Acc:VGNC:89157]	-	8	23	0	0	0	0	0.0886101652214564	0.275612810301722	0	0	0	0
ENSSSCG00000004870	1547.89736889221	1389.53059013665	1212.99461232457	2009.80942886805	1893.14019246583	1832.56503549485	1383.47419045114	1911.83821894291	-0.466744	0.0259627466052866	0.592619742458887	CNDP2	1	149565339	149584292	-	2484	protein_coding	carnosine dipeptidase 2 [Source:VGNC Symbol;Acc:VGNC:86812]	-	1647	1383	1394	1844	1912	1734	40.8990089907822	37.1551800253572	32.0120986995953	53.300807979196	49.6803062259673	48.0869503793673
ENSSSCG00000032262	1124.03476210995	640.007943540885	1036.35335959725	1254.49601552447	1632.73440239339	1325.28059660354	933.465355082695	1404.1703381738	-0.588862	0.0259990100329234	0.592619742458887	IDUA	8	334599	351970	+	3872	protein_coding	alpha-L-iduronidase [Source:VGNC Symbol;Acc:VGNC:89026]	-	1196	637	1191	1151	1649	1254	19.0531421778627	10.9787492223239	17.5460506148742	21.3434412143572	27.4873754626452	22.309607090522
ENSSSCG00000011527	42.2922778385851	21.0991629738753	38.2867739901587	0	13.861905174959	3.17052774307068	33.8927382675397	5.67747763934323	2.56770869549206	0.0260309311302288	0.592619742458887	CNTN4	13	58974198	59642133	+	6522	protein_coding	contactin 4 [Source:VGNC Symbol;Acc:VGNC:97934]	-	45	21	44	0	14	3	0.425600859692638	0.214875688652294	0.384835251295028	0	0.138546388319598	0.0316862025527516
ENSSSCG00000012347	52.6303901991281	7.03305432462511	79.1840098432829	56.6757539594028	210.898985876162	143.730591019204	46.282484789012	137.10177695159	-1.56428	0.0260731955095853	0.592619742458887	ALAS2	X	47871521	47896003	-	2036	protein_coding	5'-aminolevulinate synthase 2 [Source:VGNC Symbol;Acc:VGNC:85235]	-	56	7	91	52	213	136	1.69660612516112	0.229439954386094	2.54956790625672	1.83379184576133	6.75226996225614	4.60140932787659
ENSSSCG00000051070	92.1031828484741	175.826358115628	70.482470300065	255.040892817313	190.106128113724	209.254831042665	112.804003754722	218.134	-0.953144	0.0260834710800146	0.592619742458887	-	3	46377291	46385873	+	4677	lncRNA	-	-	98	175	81	234	192	198	1.29249681931774	2.49700527651319	0.987917352929423	3.59230294865625	2.64960922091573	2.91626881788262
ENSSSCG00000018093	7.51862717130401	0	9.57169349753969	9.80926510835818	35.6448990213232	58.1263419562958	5.69677355628123	34.5268353619924	-2.59092	0.0261169062939826	0.592619742458887	-	MT	15267	15335	-	69	Mt_tRNA	-	-	8	0	11	9	36	55	7.15173927707667	0	9.09382430777599	9.36521788788477	33.674517190823	54.9089744816305
ENSSSCG00000009216	119.358206344451	90.4249841737515	194.914485768081	142.77930324388	233.672115806452	447.044411772966	134.899225428761	274.498610274433	-1.02378	0.0261659948960377	0.592619742458887	SPP1	8	131077786	131085340	-	1507	protein_coding	secreted phosphoprotein 1 [Source:VGNC Symbol;Acc:VGNC:93419]	-	127	90	224	131	236	423	5.19829887898332	3.98545617989458	8.4788652048613	6.24140709935784	10.1075690838193	19.3355641937063
ENSSSCG00000032573	927.610627259632	1153.42090923852	600.406228482035	707.357006147162	470.314639864681	517.852864701544	893.812588326729	565.174836904462	0.661179047831177	0.0261720868042068	0.592619742458887	-	4	75641508	75646125	-	506	protein_coding	coiled-coil-helix-coiled-coil-helix domain containing 7 [Source:VGNC Symbol;Acc:VGNC:98759]	-	987	1148	690	649	475	490	120.319886360364	151.405	77.786017839241	92.0913092308669	60.5886199456096	66.7075970975181
ENSSSCG00000016504	222.739329949881	190.897188811253	300.203114241017	91.553141011343	170.303406435211	129.991637465898	237.946544334051	130.616061637484	0.864891618702145	0.0262110379500283	0.592619742458887	TBXAS1	18	9717292	9886682	-	2262	protein_coding	thromboxane A synthase 1 [Source:NCBI gene (formerly Entrezgene);Acc:397112]	-	237	190	345	84	172	123	6.46288640572695	5.60544094699486	8.70020447096727	2.66631313872581	4.90776562064898	3.74577981211798
ENSSSCG00000001341	1903.15250273633	1769.3155236664	1509.71711074831	1811.44429001014	2852.58205778978	2835.50864488621	1727.39504571701	2499.84499756204	-0.533396	0.0262385796059619	0.592619742458887	-	7	23004251	23015415	-	2408	protein_coding	-	-	2025	1761	1735	1662	2881	2683	51.8727559431862	48.8035770465166	41.1003917625114	49.5563149200281	77.2208794509796	76.7527462916099
ENSSSCG00000015871	102.441295209017	169.798025837378	185.342792270541	176.566771950447	235.652387974303	470.294948555484	152.527371105645	294.171369493412	-0.947404	0.0262577601008922	0.592619742458887	NR4A2	15	63487698	63505244	-	3129	protein_coding	nuclear receptor subfamily 4 group A member 2 [Source:VGNC Symbol;Acc:VGNC:96451]	NGFIB-like	109	169	213	162	238	445	2.14877880724248	3.60437461831643	3.8830859656406	3.71735398426107	4.9092976217792	9.79679863713917
ENSSSCG00000050176	324.240796762485	460.162697239757	463.792057653514	314.986401812835	239.612932310006	220.880099433924	416.065183885252	258.493144518922	0.687024647403485	0.026360430543733	0.594261647025063	-	6	75448551	75453403	+	3423	lncRNA	-	-	345	458	533	289	242	209	6.21703014500476	8.92909328431953	8.88225577157405	6.06199272575422	4.56306268098454	4.20599857116083
ENSSSCG00000002650	2283.78300328359	1675.87637335353	1997.87347912283	2295.36803535581	2741.68681639011	3493.92157286389	1985.84428525332	2843.65880820327	-0.517948	0.0264982671344668	0.596095850361103	APRT	6	890831	893277	+	1133	protein_coding	adenine phosphoribosyltransferase [Source:VGNC Symbol;Acc:VGNC:85428]	-	2430	1668	2296	2106	2769	3306	132.29613025016	98.2460091051552	115.596567610937	133.46055429637	157.73970111297	201.00306194179
ENSSSCG00000014369	114.659064362386	101.476926683877	80.0541637976047	189.645792094925	177.23435902269	170.151655544793	98.7300516146225	179.010602220803	-0.859086	0.0265187960232764	0.596095850361103	CD14	2	142346358	142349581	-	3144	protein_coding	CD14 molecule [Source:VGNC Symbol;Acc:VGNC:86389]	-	122	101	92	174	179	161	2.39358067884985	2.14381654217279	1.66919953463341	3.9736643328366	3.67467099434421	3.52754914131641
novel.506	4.69914198206501	26.1227732057504	0	0	0	0	10.2739717292718	0	5.73828503997767	0.0265318328240882	0.596095850361103	-	12	4095499	4096045	-	305	-	- && - && -	-	5	26	0	0	0	0	1.01120903712764	5.68882127652566	0	0	0	0
ENSSSCG00000044340	2327.95	2827.2878384993	2117.95472481924	4840.32737180208	2753.56844939721	3109.23087337131	2424.39916707785	3567.7088981902	-0.557376	0.0266708329560871	0.598541709989657	EEA1	5	90168242	90257248	+	7280	protein_coding	early endosome antigen 1 [Source:HGNC Symbol;Acc:HGNC:3185]	-	2477	2814	2434	4441	2781	2942	20.9877269069884	25.7953541684472	19.0718208940278	43.7999748499182	24.6557136341187	27.8381918127423
ENSSSCG00000011666	62.9685025596711	23.1086070666254	34.8061581728716	16.348775180597	7.92108867140515	7.39789806716492	40.2944225997227	10.5559206397223	1.93564480623765	0.0267384140814148	0.599301601960786	CLSTN2	13	80789394	81450676	+	3798	protein_coding	calsyntenin 2 [Source:VGNC Symbol;Acc:VGNC:86785]	-	67	23	40	15	8	7	1.08815	0.404130526743099	0.600769665600597	0.283570315193983	0.135951184024738	0.126961724709788
ENSSSCG00000035611	388.14912771857	422.987981523882	577.782225669668	237.602199291343	354.46871804538	275.835913647149	462.973111637373	289.302276994624	0.678197223084599	0.0267661454959051	0.599301601960786	MGAT2	1	179477992	179479836	+	1603	protein_coding	alpha-1,6-mannosyl-glycoprotein 2-beta-N-acetylglucosaminyltransferase [Source:HGNC Symbol;Acc:HGNC:7045]	-	413	421	664	218	358	261	15.8923201948576	17.5265870726109	23.6285745185201	9.7644421896141	14.4144299516135	11.2159668966107
ENSSSCG00000006754	0	0	0	9.80926510835818	4.95068041962822	8.45474064818848	0	7.73822872539163	-5.48853	0.0268373141715062	0.599301601960786	AMPD1	4	105868897	105893771	+	4102	protein_coding	adenosine monophosphate deaminase 1 [Source:VGNC Symbol;Acc:VGNC:85286]	-	0	0	0	9	5	8	0	0	0	0.157532919128242	0.0786723849533693	0.134345791028146
novel.1146	149.432715029667	114.538313286752	194.914485768081	130.790201444776	483.186408955714	299.086450429667	152.961838028167	304.354353610052	-0.992459	0.0268457190936871	0.599301601960786	-	17	31929589	31931198	+	1610	-	- && P07199.2 RecName: Full=Major centromere autoantigen B; AltName: Full=Centromere protein B; Short=CENP-B && PF03184:DDE superfamily endonuclease|PF04218:CENP-B N-terminal DNA-binding domain	DDE	159	114	224	120	488	283	6.09174934850995	4.72528226910648	7.93642848678632	5.3515530787913	19.5632909394305	12.1084985285466
ENSSSCG00000002004	177.627566922057	353.662160324006	154.887403869279	140.599466553134	76.2404784622745	132.105322627945	228.725710371781	116.315089214451	0.975562804785178	0.0269157017060598	0.599301601960786	PSME2	7	75151354	75157872	+	1678	protein_coding	proteasome activator subunit 2 [Source:NCBI gene (formerly Entrezgene);Acc:397522]	-	189	352	178	129	77	125	6.94769308047951	13.9990797709681	6.05105375165808	5.51978575156021	2.9617386742624	5.13154084845664
ENSSSCG00000010163	258.452809013575	106.500536915752	182.732330407576	115.531344609552	92.0826558050848	62.3537	182.561892112301	89.9892375650089	1.02129959933865	0.0269225574688485	0.599301601960786	KCNK1	14	57265780	57318989	-	4007	protein_coding	potassium two pore domain channel subfamily K member 1 [Source:VGNC Symbol;Acc:VGNC:89363]	-	275	106	210	106	93	59	4.23334953776298	1.76536821975077	2.98953000929451	1.89937619255162	1.49799917376197	1.01429060559801
ENSSSCG00000026655	1435.11796132265	864.060959882514	1172.09737647145	886.103614788356	642.598318467743	790.518250605623	1157.09209922554	773.073394620574	0.582170699952026	0.0269358674155328	0.599301601960786	PTPN13	8	132035156	132249411	-	8566	protein_coding	protein tyrosine phosphatase non-receptor type 13 [Source:VGNC Symbol;Acc:VGNC:91974]	-	1527	860	1347	813	649	748	10.9959243732581	6.69991298708975	8.97000098314291	6.81454624039059	4.89006457805486	6.01524418089681
ENSSSCG00000017402	577.994463793996	375.766045344256	806.632715656299	719.346107946267	1385.20038141198	819.053000293259	586.797741598184	974.533163217167	-0.731567	0.0269460918660179	0.599301601960786	STAT5A	12	20474225	20499138	-	4246	protein_coding	signal transducer and activator of transcription 5A [Source:VGNC Symbol;Acc:VGNC:99087]	STAT	615	374	927	660	1399	775	8.93441051056137	5.87814633694411	12.4538235815158	11.1606223534378	21.2659942622294	12.5733627816777
ENSSSCG00000004520	24.435538306738	34.1605495767505	38.2867739901587	8.71934676298505	7.92108867140515	7.39789806716492	32.2942872912158	8.01277783385171	2.01149237348397	0.0270079169135098	0.600004740289952	MAPK4	1	100107935	100291585	+	6406	protein_coding	mitogen-activated protein kinase 4 [Source:VGNC Symbol;Acc:VGNC:90004]	-	26	34	44	8	8	7	0.250355531202692	0.354193644405312	0.391803857156755	0.0896659429373919	0.0806029654895337	0.0752732798076449
ENSSSCG00000026014	0	0	0	17.4386935259701	0.990136083925643	6.34105548614136	0	8.2566283653457	-5.58114	0.0270859300664822	0.600449631046807	-	1	142005835	142005901	-	67	snoRNA	-	-	0	0	0	16	1	6	0	0	0	17.1462695658786	0.963325740533495	6.16887800146405
ENSSSCG00000039243	2554.45358145054	1629.65915922028	2475.58800004549	1910.6268594391	5154.6484529169	3675.69849679994	2219.90024690544	3580.32460305198	-0.689604	0.0271152348441353	0.600449631046807	CD81	2	1506652	1641667	+	3043	protein_coding	CD81 molecule [Source:VGNC Symbol;Acc:VGNC:86431]	-	2718	1622	2845	1753	5206	3478	55.0957725723593	35.571131395005	53.3314367023561	41.3622762648292	110.420619437911	78.733101389482
ENSSSCG00000016754	1274.40730553603	1432.73363813077	1468.81987489518	1241.42	2774.36130715965	2413.82845505781	1391.98693952066	2143.20225253249	-0.622743	0.0271186405039518	0.600449631046807	AEBP1	18	51046896	51056698	-	4276	protein_coding	AE binding protein 1 [Source:VGNC Symbol;Acc:VGNC:85162]	-	1356	1426	1688	1139	2802	2284	19.5610773421539	22.255154330065	22.5184094050363	19.1253985819237	42.2939650545639	36.7949432026832
ENSSSCG00000013176	1464.25264161146	1358.38420669902	1122.49860107511	788.010963704774	986.175539589941	994.48886874317	1315.0451497952	922.891790679295	0.510634253509148	0.0272180234595701	0.601979024421517	-	2	13230468	13241113	-	1734	protein_coding	thioredoxin related transmembrane protein 2 [Source:VGNC Symbol;Acc:VGNC:98379]	-	1558	1352	1290	723	996	941	55.4228860845081	52.0327021024781	42.4368932387093	29.9373718296109	37.0730411287665	37.3826654515863
ENSSSCG00000029304	26.315195099564	18.0849968347503	18.2732330407576	62.1253456862685	75.2503423783489	39.1031754978717	20.8911416583573	58.826287854163	-1.49402	0.0273048814214734	0.60300995929783	STEAP3	15	24736594	24787871	+	5460	protein_coding	STEAP3 metalloreductase [Source:VGNC Symbol;Acc:VGNC:96048]	-	28	18	21	57	76	37	0.316326929563007	0.220003020626415	0.219396460572218	0.749560479305063	0.898398291354681	0.466808564274401
ENSSSCG00000005660	418.223636403786	168.793303791003	475.104059059697	571.117212975521	653.489815390925	600.286586021382	354.040333084828	608.297871462609	-0.780061	0.0273515041354389	0.60300995929783	TBC1D13	1	269134160	269152285	+	3960	protein_coding	TBC1 domain family member 13 [Source:VGNC Symbol;Acc:VGNC:93763]	-	445	168	546	524	660	568	6.93163366485604	2.83114998260659	7.86503069263436	9.50080858457805	10.7571374359574	9.88059011884327
ENSSSCG00000038437	530.063215576933	295.388281634255	577.782225669668	746.594066580595	703.986755671133	750.358232526728	467.744574293619	733.646351592818	-0.648668	0.0273557209268086	0.60300995929783	EHMT1	AEMK02000682.1	252491	390117	-	5145	protein_coding	euchromatic histone lysine methyltransferase 1 [Source:HGNC Symbol;Acc:HGNC:24650]	-	564	294	664	685	711	710	6.76183395788911	3.81338569085786	7.3618279792396	9.55937854380463	8.91932911599496	9.50610711142355
ENSSSCG00000013559	0	26.1227732057504	4.35076977160895	0	0	0	10.1578476591198	0	5.72221943296456	0.0274190910844416	0.603736771649772	-	2	71966568	72013697	+	1850	protein_coding	-	-	0	26	5	0	0	0	0	0.937886750994771	0.154170485807505	0	0	0
ENSSSCG00000040431	0	0	0	7.62942841761192	3.96054433570257	11.6252683912592	0	7.73841371485788	-5.48859	0.0274686716074791	0.603739608901799	CRYGS	13	124356702	124363513	-	1352	protein_coding	crystallin gamma S [Source:VGNC Symbol;Acc:VGNC:87022]	-	0	0	0	7	4	11	0	0	0	0.37174558184158	0.190955102413444	0.560461425921968
ENSSSCG00000023866	681.375587399426	611.875726242385	678.720084370996	808.719412266863	984.19526742209	1024.08046101183	657.323799337602	938.998380233594	-0.514496	0.0274800164365956	0.603739608901799	ACSF3	6	663109	712015	-	6158	protein_coding	acyl-CoA synthetase family member 3 [Source:VGNC Symbol;Acc:VGNC:85032]	-	725	609	780	742	994	969	7.26221495079085	6.59973335503697	7.22533325820816	8.65144573317319	10.4182474290435	10.839614227808
ENSSSCG00000014820	752.802545526814	704.310154508886	636.082540609228	467.574970165073	496.058178046747	485.090744689814	697.731746881643	482.907964300545	0.530743276223255	0.0275135643155539	0.603808730244437	FCHSD2	9	7366521	7619926	-	7103	protein_coding	FCH and double SH3 domains 2 [Source:VGNC Symbol;Acc:VGNC:88068]	-	801	701	731	429	501	459	6.95603051711866	6.58604941047428	5.8705464305724	4.33650593175461	4.55243631317582	4.45144082732704
ENSSSCG00000032668	85.5243840735831	53.2502684578759	109.639398244546	111.171671228059	189.115992029798	199.743247813453	82.8046835920015	166.676970357103	-1.00793	0.0275697113969465	0.604373110435712	PRR12	6	54646574	54675115	+	6566	protein_coding	proline rich 12 [Source:VGNC Symbol;Acc:VGNC:91851]	-	91	53	126	102	191	189	0.854892075098318	0.538671219657427	1.0946433214051	1.11538233145384	1.87750220859079	1.98285364332773
ENSSSCG00000024134	97.7421532269521	60.283322782501	221.019104397735	203.814730584776	268.326878743849	296.97276526762	126.348193469063	256.371458198748	-1.01885	0.0276354425433814	0.604712487809906	MGLL	13	72479337	72568962	+	4732	protein_coding	monoglyceride lipase [Source:VGNC Symbol;Acc:VGNC:90199]	-	104	60	254	187	271	281	1.35568684098432	0.84616546394775	3.06190664754634	2.83740505323981	3.69634519671738	4.09064053724865
ENSSSCG00000002520	421.043121593025	297.397725727005	634.342232700585	722.615862982386	788.148322804812	647.844502167442	450.927693340205	719.536229318213	-0.67344	0.027658463423204	0.604712487809906	SLC25A29	7	121178161	121192278	-	2546	protein_coding	solute carrier family 25 member 29 [Source:VGNC Symbol;Acc:VGNC:93006]	-	448	296	729	663	796	613	10.8540143623819	7.75857732861104	16.3332306114918	18.6973301351604	20.1791391964385	16.5856237495503
ENSSSCG00000045670	5.63897037847801	0	24.3643107210101	0	0	0	10.0010936998294	0	5.70354576394001	0.027701944937373	0.604712487809906	-	AEMK02000589.1	68638	89805	+	4804	lncRNA	-	-	6	0	28	0	0	0	0.0770404886737548	0	0.332474236670639	0	0	0
ENSSSCG00000018061	813.891391293659	1260.92616820065	2305.90797895274	2041.41706088387	2102.05890617414	3047.93400367195	1460.24184614902	2397.13665690999	-0.714884	0.0277069817182929	0.604712487809906	-	MT	1246	2205	+	960	Mt_rRNA	-	-	866	1255	2650	1873	2123	2884	55.6438839534427	87.2411283702768	157.462668056519	140.08479909451	142.733767353359	206.944437233836
novel.482	53.5702185955411	65.3069330143761	39.1569279444805	122.070854681791	104.954424896118	104.627415521332	52.6780265181326	110.550898366414	-1.07101	0.0277974818736317	0.605449014027673	-	12	51501493	51503619	+	2046	-	- && - && -	-	57	65	45	112	106	99	1.71846227863774	2.1201007934266	1.2546131909555	3.93040099041889	3.34386090384598	3.33318408143622
ENSSSCG00000030155	1499.02629227874	1634.68276945215	1473.17064466679	1142.23442595104	1104.00173357709	1123.42366362804	1535.62656879923	1123.21994105206	0.451137756126058	0.0278297423353534	0.605449014027673	PHF10	1	555355	576713	+	7953	protein_coding	PHD finger protein 10 [Source:VGNC Symbol;Acc:VGNC:91376]	-	1595	1627	1693	1048	1115	1063	12.3708768096736	13.6522851858356	12.143082360704	9.46138614231839	9.04881798648997	9.20729410583577
ENSSSCG00000022945	633.444339182363	507.384633419383	587.353919167208	491.553173763282	246.543884897485	341.36015367061	576.060963922985	359.819070777126	0.679698103765669	0.0278651775474537	0.605449014027673	UCHL1	8	32353246	32367323	+	1550	protein_coding	ubiquitin C-terminal hydrolase L1 [Source:VGNC Symbol;Acc:VGNC:94680]	-	674	505	675	451	249	323	26.8224828080426	21.7424490599718	24.8413411809189	20.8914849787158	10.3684924705292	14.3549127773853
ENSSSCG00000016423	58.2693605776061	0	53.949545167951	3.26975503611939	9.90136083925643	2.11368516204712	37.4063019151857	5.09493367914098	2.87187044636211	0.0278728924774693	0.605449014027673	DPP6	18	3148481	3905410	-	4465	protein_coding	dipeptidyl peptidase like 6 [Source:VGNC Symbol;Acc:VGNC:87421]	-	62	0	62	3	10	2	0.85652689326243	0	0.792087557541804	0.0482418838569652	0.144552798691476	0.0308559034041128
ENSSSCG00000026784	594.91137492943	1056.96759278652	708.305318817937	469.75480685582	566.357840005468	499.886540824144	786.728095511295	511.999729228477	0.619246715435308	0.0278931497827562	0.605449014027673	LMNB2	2	76125926	76146733	+	6149	protein_coding	lamin B2 [Source:VGNC Symbol;Acc:VGNC:89761]	-	633	1052	814	431	572	473	6.34994544651321	11.4172110210918	7.5513200382996	5.03265598322772	6.0039836851855	5.29890802689861
ENSSSCG00000010131	224.618986742707	214.005795877878	293.241882606443	320.435993539701	437.640149095134	407.941236275094	243.955555075676	388.672459636643	-0.671561	0.0280973865621349	0.608491815428551	TXNRD2	14	51354178	51385353	-	6740	protein_coding	thioredoxin reductase 2 [Source:VGNC Symbol;Acc:VGNC:94613]	-	239	213	337	294	442	386	2.18730215909257	2.10896070662799	2.85215398743883	3.13192894944989	4.23263033830251	3.94509205919543
ENSSSCG00000015428	841.146414789636	842.961796908639	678.720084370996	526.430560815222	595.071786439312	510.454966634379	787.60943202309	543.985771296305	0.533554476765218	0.0281336653662226	0.608491815428551	PUS7	9	105319220	105445671	-	9975	protein_coding	pseudouridine synthase 7 [Source:HGNC Symbol;Acc:HGNC:26033]	-	895	839	780	483	601	483	5.5345320683693	5.61303613092937	4.46051149915246	3.47663176329196	3.88874562346489	3.3355231579846
ENSSSCG00000010260	4670.0073017762	5761.07621391434	4074.93096808894	3817.98396384208	3500.13105667715	3214.91513147367	4835.33816125983	3511.0100506643	0.461670583012876	0.0281382729876831	0.608491815428551	SAR1A	14	73090943	73108156	-	3202	protein_coding	secretion associated Ras related GTPase 1A [Source:VGNC Symbol;Acc:VGNC:92579]	-	4969	5734	4683	3503	3535	3042	95.7234728403258	119.504743019716	83.4268402446975	78.5494732468236	71.2551171195052	65.4436654689982
ENSSSCG00000026092	1340.19529328494	796.744582775388	1387.89555714325	1228.33797523552	2213.94428365774	2021.73985749807	1174.94514440119	1821.34070546378	-0.63229	0.0281558823009334	0.608491815428551	SREBF2	5	6719487	6784672	-	7327	protein_coding	sterol regulatory element binding transcription factor 2 [Source:VGNC Symbol;Acc:VGNC:93450]	bHLH	1426	793	1595	1127	2236	1913	12.0050538151474	7.22263681245802	12.4175941311995	11.043893038163	19.6967047687736	17.9853342051237
ENSSSCG00000046541	0	0	0.87015395432179	4.35967338149252	23.7632660142154	2.11368516204712	0.290051318107263	10.078874852585	-4.91055	0.028219816255836	0.608725533254471	-	1	168746208	168749825	-	3552	pseudogene	-	-	0	0	1	4	24	2	0	0	0.0160594256049484	0.0808558601431493	0.436100166322596	0.0387870519986948
ENSSSCG00000034351	38.532964252933	17.0802747883753	73.9630861173521	4.35967338149252	9.90136083925643	17.9663238774005	43.1921083862201	10.7424526993832	2.00819322389466	0.0282535576071717	0.608725533254471	B3GALT1	15	74236390	74341441	+	6909	protein_coding	beta-1,3-galactosyltransferase 1 [Source:VGNC Symbol;Acc:VGNC:96494]	-	41	17	85	4	10	17	0.366049182494752	0.164203537853555	0.701789228346507	0.0415689702168861	0.0934184753448316	0.169497564617831
ENSSSCG00000038320	2245.25003903066	1391.5400342294	2463.40584468499	1628.33800798746	4678.39299654866	3771.87117167309	2033.39863931501	3359.5340587364	-0.724342	0.0282789675612416	0.608725533254471	POR	3	10212735	10281833	-	3465	protein_coding	P450 (cytochrome) oxidoreductase [Source:NCBI gene (formerly Entrezgene);Acc:100170114]	-	2389	1385	2831	1494	4725	3569	42.5288547681312	26.6744403123138	46.605760106432	30.9579237194321	88.0129426578329	70.9533725033232
ENSSSCG00000002535	22741.0277080054	38272.8769125635	21303.9792636604	20482.8354645973	17284.8	19154.214938471	27439.2946280764	18973.9520067194	0.532210823572372	0.0282892939526648	0.608725533254471	HSP90AA1	AEMK02000452.1	917074	978230	-	4319	protein_coding	heat shock protein 90 alpha family class A member 1 [Source:NCBI gene (formerly Entrezgene);Acc:397028]	-	24197	38093	24483	18793	17457	18124	345.580395775419	588.587119618511	323.358583350151	312.418956135018	260.876149413532	289.068376483824
ENSSSCG00000028725	123.117519930103	65.3069330143761	162.718789458175	158.038160079104	310.902730352652	216.65272910983	117.047747467551	228.531206513862	-0.964195	0.0283839799085062	0.61010197506801	TMEM102	12	52739238	52741322	+	1767	protein_coding	transmembrane protein 102 [Source:VGNC Symbol;Acc:VGNC:94061]	-	131	65	187	145	314	205	4.57304550972666	2.45485355028343	6.0368171550771	5.89190749973509	11.4694096940258	7.99184487361901
ENSSSCG00000013724	0	10.0472204637502	0	18.5286118713432	26.7336742659924	38.0463329168482	3.34907348791672	27.7695396847279	-3.07068	0.0284893542970085	0.61120675584442	-	2	66297824	66298128	-	219	protein_coding	-	-	0	10	0	17	27	36	0	3.04722600867637	0	5.57351627726475	7.95733454166709	11.3236938657011
ENSSSCG00000040977	137.214945876298	111.524147147627	167.069559229784	171.117180223582	278.228239583106	286.404339457385	138.60288408457	245.249919754691	-0.822757	0.0285351898901875	0.61120675584442	SNX8	3	1559400	1720818	-	6652	protein_coding	sorting nexin 8 [Source:VGNC Symbol;Acc:VGNC:93325]	-	146	111	192	157	281	271	1.35385262848148	1.11357512093978	1.64646291517816	1.69461824980717	2.72647830983525	2.80638198718638
ENSSSCG00000042920	9.39828396413001	20.0944409275003	0	0	0	0	9.83090829721011	0	5.67501461396052	0.0285485268352806	0.61120675584442	-	12	44338265	44340583	-	1162	lncRNA	-	-	10	20	0	0	0	0	0.530841232915545	1.14861014784875	0	0	0	0
novel.806	10.338112360543	19.0897188811253	0	0	0	0	9.80927708055611	0	5.67191152151411	0.0285706997708424	0.61120675584442	-	14	104699556	104700885	+	201	-	- && - && -	-	11	19	0	0	0	0	3.37572768115746	6.30821264781213	0	0	0	0
ENSSSCG00000037025	88.3438692628221	38.1794377622506	112.249860107511	105.722079501194	255.455109652816	157.46954457251	79.5910557108612	172.882244575507	-1.11781	0.028607756788899	0.61120675584442	PLVAP	2	60324560	60344448	+	2436	protein_coding	plasmalemma vesicle associated protein [Source:VGNC Symbol;Acc:VGNC:91577]	-	94	38	129	97	258	149	2.38024327540637	1.04101046158476	3.0207542231495	2.85903135028338	6.83581640018965	4.2134584762326
novel.1320	7.51862717130401	22.1038850202504	0	0	0	0	9.87417073051812	0	5.68120666445365	0.028649100141261	0.61120675584442	-	2	28842141	28842988	+	848	-	- && O00370.1 RecName: Full=LINE-1 retrotransposable element ORF2 protein; Short=ORF2p; Includes: RecName: Full=Reverse transcriptase; Includes: RecName: Full=Endonuclease && -	-	8	22	0	0	0	0	0.581922181743267	1.73131307898617	0	0	0	0
ENSSSCG00000000029	76.1261001094531	21.0991629738753	87.8855493865008	13.0790201444776	11.8816330071077	31.7052774307068	61.7036041566097	18.8886435274307	1.70998878440517	0.028650797527373	0.61120675584442	SCUBE1	5	5561504	5692330	+	8555	protein_coding	signal peptide, CUB domain and EGF like domain containing 1 [Source:VGNC Symbol;Acc:VGNC:92650]	-	81	21	101	12	12	30	0.584030841899204	0.163812886194069	0.6734483991381	0.10071303865405	0.0905334769595476	0.241563311571065
ENSSSCG00000007522	206.76224721086	220.034128156129	233.20125975824	320.435993539701	419.817699584473	307.541191077856	219.999211708409	349.264961400676	-0.667025	0.0287638922563751	0.612012390105697	CTSZ	17	59141501	59149298	-	1282	protein_coding	cathepsin Z [Source:VGNC Symbol;Acc:VGNC:96084]	-	220	219	268	294	424	291	10.5853551312426	11.4000005149865	11.9247623811795	16.4658355064682	21.3464568151915	15.6363253243038
ENSSSCG00000012521	680.435759003013	646.036275819135	548.196991222728	517.711214052237	360.409534548934	359.32647754801	624.889675348292	412.482408716394	0.599473563821853	0.028781909624806	0.612012390105697	GPRASP2	X	83803101	83892476	+	6793	protein_coding	G protein-coupled receptor associated sorting protein 2 [Source:VGNC Symbol;Acc:VGNC:88641]	-	724	643	630	475	364	340	6.57427291560508	6.31681473375211	5.29031948207409	5.02060971711767	3.45849965554701	3.44783946399115
ENSSSCG00000014804	1057.30694596463	875.112902392639	870.15395432179	1022.34	1756.50141288409	1350.64481854811	934.191267559685	1376.49654646407	-0.559419	0.0287867327366342	0.612012390105697	LAMTOR1	9	6672475	6680053	-	4325	protein_coding	late endosomal/lysosomal adaptor, MAPK and MTOR activator 1 [Source:VGNC Symbol;Acc:VGNC:89629]	-	1125	871	1000	938	1774	1278	16.0449063983548	13.4394292237921	13.1891513870004	15.5718852187457	26.4737504897873	20.3551579095707
ENSSSCG00000010507	6.57879877489101	12.0566645565002	5.22092372593074	0	0	0	7.95212901910731	0	5.36975051731098	0.0288118213961445	0.612012390105697	TLL2	14	107812945	107961155	-	6115	protein_coding	tolloid like 2 [Source:VGNC Symbol;Acc:VGNC:94019]	-	7	12	6	0	0	0	0.0706109989948494	0.130958461991848	0.0559703153708357	0	0	0
ENSSSCG00000002269	2169.12393892121	3180.9499988233	2807.98681059642	2001.09008210507	2047.60142155823	1805.08712838824	2719.35358278031	1951.25954401718	0.478795641594167	0.028948106249351	0.614250361344401	MTHFD1	7	88471414	88537600	+	7555	protein_coding	methylenetetrahydrofolate dehydrogenase, cyclohydrolase and formyltetrahydrofolate synthetase 1 [Source:VGNC Symbol;Acc:VGNC:90450]	-	2308	3166	3227	1836	2068	1708	18.8439573685145	27.9656696495009	24.3650586828991	17.4486839165938	17.6670498087834	15.573388991298
ENSSSCG00000040507	2308.21854159033	1640.7111017304	2220.63289142921	2965.66781776029	2784.26266799891	2783.72335841606	2056.52084491665	2844.55128139175	-0.467849	0.0289809591806735	0.614291174266122	PDLIM7	2	80451888	80472660	+	3645	protein_coding	PDZ and LIM domain 7 [Source:VGNC Symbol;Acc:VGNC:91285]	-	2456	1633	2552	2721	2812	2634	41.5624946793732	29.8976761537697	39.9379806636154	53.5988505786459	49.7927085924479	49.7792067646261
ENSSSCG00000007527	136.275117479885	104.491092823002	73.0929321630303	19.6185302167164	58.418028951613	52.842129051178	104.619714155306	43.6262294065024	1.25965619878338	0.0290531475064013	0.615164778917523	-	17	59425495	59448362	+	4515	protein_coding	endothelin 3 [Source:VGNC Symbol;Acc:VGNC:96260]	-	145	104	84	18	59	50	1.98098425988793	1.53717872809774	1.06126659997724	0.286245862353953	0.843416755776059	0.762854976186954
ENSSSCG00000000291	0	0	0	4.35967338149252	9.90136083925643	8.45474064818848	0	7.57192495631248	-5.45839	0.0291598174851775	0.615557518097747	-	5	19552806	19554823	-	1950	pseudogene	-	-	0	0	0	4	10	8	0	0	0	0.147282059091521	0.330988844183303	0.282608428101259
ENSSSCG00000027278	49.8109050098891	80.3777637100013	88.7557033408225	29.4277953250745	30.6942186016949	28.5347496876361	72.981457353571	29.5522545381352	1.30432396891782	0.0291830856534875	0.615557518097747	ARL6	13	162504109	162556280	-	4190	protein_coding	ADP ribosylation factor like GTPase 6 [Source:VGNC Symbol;Acc:VGNC:85524]	-	53	80	102	27	31	27	0.780247927693001	1.27416228334153	1.38863821822798	0.462673055558985	0.477524478063978	0.443894204639955
ENSSSCG00000003317	141.914087858363	94.4438723592515	133.133555011234	136.239793171641	301.991505597321	249.41484912156	123.163838409616	229.215382630174	-0.896073	0.0292002145852054	0.615557518097747	ZNF787	6	60422389	60445755	-	1945	protein_coding	zinc finger protein 787 [Source:VGNC Symbol;Acc:VGNC:95303]	zf-C2H2	151	94	153	125	305	236	4.78881565089087	3.22520280794919	4.48719341982665	4.61439613156276	10.1211113150653	8.35838037353467
ENSSSCG00000017042	1005.61638416191	1797.4477409649	1202.55276487271	971.11724572746	794.089139308366	921.566730652544	1335.20562999984	895.59103856279	0.576048207591556	0.0292017528883519	0.615557518097747	UBLCP1	16	64178935	64205675	-	4185	protein_coding	ubiquitin like domain containing CTD phosphatase 1 [Source:VGNC Symbol;Acc:VGNC:94662]	-	1070	1789	1382	891	802	872	15.7709949470302	28.527496419721	18.8371651643511	15.2864524234506	12.3687802489431	14.353266760555
ENSSSCG00000011860	126.876833515755	39.1841598086256	47.8584674876984	21.7983669074626	24.7534020981411	29.5915922686597	71.3064869373598	25.3811204247545	1.4902433504613	0.0292266622811629	0.615557518097747	SLC12A8	13	135105800	135249120	+	5125	protein_coding	solute carrier family 12 member 8 [Source:VGNC Symbol;Acc:VGNC:92927]	-	135	39	55	20	25	28	1.62484027721876	0.507831362733754	0.612169636328335	0.28019513680826	0.314843046906069	0.376351711568994
[truncated: 430 more rows]

## Sheet: CGA_HSvsND_HS_deg_all
gene_id	CH1	CH2	CH3	NH1	NH2	NH3	CGA_HS	ND_HS	log2FoldChange	pvalue	padj	gene_name	gene_chr	gene_start	gene_end	gene_strand	gene_length	gene_biotype	gene_description	tf_family	CH1_count	CH2_count	CH3_count	NH1_count	NH2_count	NH3_count	CH1_fpkm	CH2_fpkm	CH3_fpkm	NH1_fpkm	NH2_fpkm	NH3_fpkm
[truncated: 789 more rows]

## Sheet: CGA_HSvsND_TN_deg_all
gene_id	CH1	CH2	CH3	NT1	NT2	NT3	CGA_HS	ND_TN	log2FoldChange	pvalue	padj	gene_name	gene_chr	gene_start	gene_end	gene_strand	gene_length	gene_biotype	gene_description	tf_family	CH1_count	CH2_count	CH3_count	NT1_count	NT2_count	NT3_count	CH1_fpkm	CH2_fpkm	CH3_fpkm	NT1_fpkm	NT2_fpkm	NT3_fpkm
[truncated: 1,402 more rows]
