# Supplementary material for: Multiomics analysis reveals that chlorogenic acid alleviates heat stress-induced oxidative damage in prepubertal boar testes via the BLVRA-GPX3 pathway: in vivo and in vitro evidence
Source: J Anim Sci Biotechnol. 2026 Jan 13;17:7. doi: 10.1186/s40104-025-01336-0 (PMC12798073; doi:10.1186/s40104-025-01336-0)
Supplement: Supplementary file 5 — Additional file 5: Table S9 Expression and difference of genes involved in the glutathione metabolic pathway. [file 40104_2025_1336_MOESM5_ESM.xlsx]

## Sheet: FPKM of genes in ssc00480
Table S9. Expression and difference of genes involved in the glutathione metabolic pathway.
gene_id	NT1	NT2	NT3	NH1	NH2	NH3	CH1	CH2	CH3	gene_name	gene_chr	gene_start	gene_end	gene_strand	gene_length	gene_biotype	gene_description	tf_family
ENSSSCG00000003402	186.841	238.254	204.267	115.958	140.879	156.419	79.1461	93.215	102.482	PGD	6	70675815	70692679	+	1873	protein_coding	phosphogluconate dehydrogenase [Source:VGNC Symbol;Acc:VGNC:91348]	-
ENSSSCG00000005911	3.79728	4.93231	4.9801	2.43922	1.95896	2.96148	3.39917	2.28025	4.03738	OPLAH	4	629870	639406	+	4122	protein_coding	5-oxoprolinase, ATP-hydrolysing [Source:VGNC Symbol;Acc:VGNC:91049]	-
ENSSSCG00000010610	8.03912	7.00694	9.05838	0	0.10204	0	13.1973	16.5323	16.2282	-	14	115191135	115196783	+	654	protein_coding	-	-
ENSSSCG00000022742	62.7814	53.1213	56.9348	75.7242	103.505	84.1289	80.6652	69.9164	72.0512	PRDX6	9	115857644	115868892	+	1441	protein_coding	peroxiredoxin 6 [Source:VGNC Symbol;Acc:VGNC:91785]	-
ENSSSCG00000025108	21.7077	32.6239	29.2806	19.2855	13.7579	24.2381	11.0272	16.0012	15.546	G6PD	X	125025257	125041033	-	6592	protein_coding	glucose-6-phosphate dehydrogenase [Source:VGNC Symbol;Acc:VGNC:88292]	-
ENSSSCG00000035836	21.6619	26.3322	25.7415	19.4581	17.8789	16.4253	12.8458	14.9253	15.3898	-	14	49790801	49807690	-	5890	protein_coding	-	-
ENSSSCG00000036438	3608.07	2341.14	2462.69	1427.17	1208.08	1737.16	457.547	1037.03	1226.24	GPX3	16	71980475	71989026	-	1526	protein_coding	glutathione peroxidase 3 [Source:VGNC Symbol;Acc:VGNC:98026]	-

## Sheet: ND_HS vs ND_TN
gene_id	NH1	NH2	NH3	NT1	NT2	NT3	ND_HS	ND_TN	log2FoldChange	pvalue	padj	gene_name	gene_chr	gene_start	gene_end	gene_strand	gene_length	gene_biotype	gene_description	tf_family	NH1_count	NH2_count	NH3_count	NT1_count	NT2_count	NT3_count	NH1_fpkm	NH2_fpkm	NH3_fpkm	NT1_fpkm	NT2_fpkm	NT3_fpkm
ENSSSCG00000036438	33182.5211921538	27755.4465311098	40437.7945652422	83579.2983965932	54806.0125174522	57656.0470077403	33791.9207628353	65347.1193072619	-0.951432	3.7328901989631e-05	0.0168497573276377	GPX3	16	71980475	71989026	-	1526	protein_coding	glutathione peroxidase 3 [Source:VGNC Symbol;Acc:VGNC:98026]	-	35307	27625	46472	76684	55352	54555	1427.17444685833	1208.08233612326	1737.15989651714	3608.0678190989	2341.13658462036	2462.69007621029
ENSSSCG00000003402	3309.13578377018	3972.67097136681	4469.11070939671	5312.26201534864	6845.8008842619	5869.70369500485	3916.9724881779	6009.25553153846	-0.617446	0.00320260338633384	0.241851353064549	PGD	6	70675815	70692679	+	1873	protein_coding	phosphogluconate dehydrogenase [Source:VGNC Symbol;Acc:VGNC:91348]	-	3521	3954	5136	4874	6914	5554	115.957548426755	140.879456956172	156.419251249182	186.84101364436	238.253651571412	204.266821867663
ENSSSCG00000005911	153.192028615319	121.571367611377	186.212946224863	237.602199291343	311.892866436578	314.939089145021	153.658780817186	288.14471829098	-0.906264	0.00838946120121907	0.385916140036897	OPLAH	4	629870	639406	+	4122	protein_coding	5-oxoprolinase, ATP-hydrolysing [Source:VGNC Symbol;Acc:VGNC:91049]	-	163	121	214	218	315	298	2.43921675307137	1.95896268811051	2.96147963761238	3.79728307373882	4.93231192478394	4.98009939257768
ENSSSCG00000010610	0	1.00472204637502	0	0	70.2996619587207	90.8884619680261	0.334907348791672	53.7293746422489	-7.32304	0.00947032305181287	0.403626794274797	-	14	115191135	115196783	+	654	protein_coding	-	-	0	1	0	0	71	86	0	0.102040136987787	0	0	7.00694273351351	9.0583779420071
ENSSSCG00000035836	1746.20116053536	1585.45138917978	1475.78110652976	1936.78489972805	2379.29700967332	2326.11052083286	1602.47788541496	2214.06414341141	-0.466502	0.0251973671547309	0.587877524165521	-	14	49790801	49807690	-	5890	protein_coding	-	-	1858	1578	1696	1777	2403	2201	19.4581341001652	17.8788872416027	16.4253078529585	21.6619026766122	26.3321574790549	25.7415374148811
ENSSSCG00000025108	1936.9863250072	1365.41726102365	2437.30122605533	2172.20726232865	3299.13343164024	2961.27291202801	1913.23493736206	2810.87120199897	-0.554877	0.0329966397993509	0.635116279912911	G6PD	X	125025257	125041033	-	6592	protein_coding	glucose-6-phosphate dehydrogenase [Source:VGNC Symbol;Acc:VGNC:88292]	-	2061	1359	2801	1993	3332	2802	19.2855296354255	13.7578648654167	24.2381168653403	21.7077378015145	32.6238913257979	29.280646812471
ENSSSCG00000022742	1662.5564332546	2245.55377364816	1409.6494060013	1373.29711517015	1174.30139553581	1258.69951399906	1772.58653763469	1268.76600823501	0.482291002894624	0.0433090745337194	0.687029975490577	PRDX6	9	115857644	115868892	+	1441	protein_coding	peroxiredoxin 6 [Source:VGNC Symbol;Acc:VGNC:91785]	-	1769	2235	1620	1260	1186	1191	75.724188749068	103.505237913725	64.1289307376948	62.7814051332178	53.121297705949	56.9347626512638

## Sheet: CGA_HS vs ND_HS
gene_id	CH1	CH2	CH3	NH1	NH2	NH3	CGA_HS	ND_HS	log2FoldChange	pvalue	padj	gene_name	gene_chr	gene_start	gene_end	gene_strand	gene_length	gene_biotype	gene_description	tf_family	CH1_count	CH2_count	CH3_count	NH1_count	NH2_count	NH3_count	CH1_fpkm	CH2_fpkm	CH3_fpkm	NH1_fpkm	NH2_fpkm	NH3_fpkm
ENSSSCG00000036438	11431.2132259845	25982.2565048874	31148.6435248252	35807.7108385138	30358.5526859609	43613.5577259131	22854.037751899	36593.2737501293	-0.679145	0.030158856142162	0.99978045321141	GPX3	16	71980475	71989026	-	1526	protein_coding	glutathione peroxidase 3 [Source:VGNC Symbol;Acc:VGNC:98026]	-	12458	25760	32158	35307	27625	46472	457.546518270857	1037.02877596367	1226.24240886987	1427.17444685833	1208.08233612326	1737.15989651714
ENSSSCG00000010610	141.307339605203	177.519	67.8028809856882	0	1.09895213342845	0	128.87624776503	0.366317377809483	8.46899434901758	5.52952578717924e-10	8.31972449938989e-06	-	14	115191135	115196783	+	654	protein_coding	-	-	154	176	70	0	1	0	13.1972801063837	16.5323428052179	6.2281939211211	0	0.102040136987787	0

## Sheet: CGA_HS vs ND_TN
gene_id	CH1	CH2	CH3	NT1	NT2	NT3	CGA_HS	ND_TN	log2FoldChange	pvalue	padj	gene_name	gene_chr	gene_start	gene_end	gene_strand	gene_length	gene_biotype	gene_description	tf_family	CH1_count	CH2_count	CH3_count	NT1_count	NT2_count	NT3_count	CH1_fpkm	CH2_fpkm	CH3_fpkm	NT1_fpkm	NT2_fpkm	NT3_fpkm
ENSSSCG00000036438	10856.6	24591.404900376	29148.0859922931	86430.7988190799	56070.8546997451	58683.9474981299	21532.025224613	67061.8670056516	-1.63901	1.09352949347009e-07	0.000160758776717316	GPX3	16	71980475	71989026	-	1526	protein_coding	glutathione peroxidase 3 [Source:VGNC Symbol;Acc:VGNC:98026]	-	12458	25760	32158	76684	55352	54555	457.546518270857	1037.02877596367	1226.24240886987	3608.0678190989	2341.13658462036	2462.69007621029
ENSSSCG00000003402	2304.99813342387	2713.07347542191	4740.4841638066	5493.50207923681	7003.79190262389	5974.34963623157	3252.85192421746	6157.21453936409	-0.9206	0.000655279822968023	0.07849281494234	PGD	6	70675815	70692679	+	1873	protein_coding	phosphogluconate dehydrogenase [Source:VGNC Symbol;Acc:VGNC:91348]	-	2645	2842	5230	4874	6914	5554	79.1460711214931	93.2149945914694	162.482183294036	186.84101364436	238.253651571412	204.266821867663
ENSSSCG00000025108	1130.27696750501	1639.10878159726	2623.1283307947	2246.31712021316	3375.27258020579	3014.06692126771	1797.50469329899	2878.55220722889	-0.679445	0.0210497763333488	0.447536298092244	G6PD	X	125025257	125041033	-	6592	protein_coding	glucose-6-phosphate dehydrogenase [Source:VGNC Symbol;Acc:VGNC:88292]	-	1297	1717	2894	1993	3332	2802	11.0272	16.0012	25.5460149918771	21.7077378015145	32.6238913257979	29.280646812471
