# Supplementary material for: Multiomics analysis reveals that chlorogenic acid alleviates heat stress-induced oxidative damage in prepubertal boar testes via the BLVRA-GPX3 pathway: in vivo and in vitro evidence
Source: J Anim Sci Biotechnol. 2026 Jan 13;17:7. doi: 10.1186/s40104-025-01336-0 (PMC12798073; doi:10.1186/s40104-025-01336-0)
Supplement: Supplementary file 6 — Additional file 6: Table S10 Expression and difference of genes involved in the ferroptosis pathway. [file 40104_2025_1336_MOESM6_ESM.xlsx]

## Sheet: FPKM of genes in ssc04216
Table S10. Expression and difference of genes involved in the ferroptosis pathway.
gene_id	NT1	NT2	NT3	NH1	NH2	NH3	CH1	CH2	CH3	gene_name	gene_chr	gene_start	gene_end	gene_strand	gene_length	gene_biotype	gene_description	tf_family
ENSSSCG00000003153	5593.19	5775.59	6914.17	2866.6	3464.55	3638	1652.59	3339.08	4608.24	FTL	6	54227164	54232752	+	1494	protein_coding	ferritin light chain [Source:NCBI gene (formerly Entrezgene);Acc:397035]	-
ENSSSCG00000007281	43.2591	56.2926	51.1677	31.7313	15.5523	27.2544	36.956	30.1657	43.1095	MAP1LC3A	17	37957507	37959505	+	1283	protein_coding	microtubule associated protein 1 light chain 3 alpha [Source:VGNC Symbol;Acc:VGNC:96408]	-
ENSSSCG00000010320	85.8951	62.827	77.0798	112.582	183.826	100.799	77.4209	75.9638	67.2923	VDAC2	14	77766686	77782322	+	2934	protein_coding	voltage dependent anion channel 2 [Source:NCBI gene (formerly Entrezgene);Acc:397659]	-
ENSSSCG00000011640	0	0.304372	0.700997	8.09896	5.13468	4.41733	3.75585	5.06221	3.98615	TF	13	74930655	74970599	+	4029	protein_coding	transferrin [Source:NCBI gene (formerly Entrezgene);Acc:396996]	-
ENSSSCG00000011848	26.2872	22.1319	23.4868	28.9563	61.6964	28.375	40.2936	12.4868	21.8506	TFRC	13	133970594	134000278	+	5643	protein_coding	transferrin receptor [Source:VGNC Symbol;Acc:VGNC:93925]	-
ENSSSCG00000014540	7662.45	9446.88	9223.38	6303.5	7511.3	5589.89	3851.87	5735.59	5557.3	ENSSSCG00000014540	2	9535148	9537977	+	866	protein_coding	ferritin heavy chain 1 [Source:NCBI gene (formerly Entrezgene);Acc:397030]	-
ENSSSCG00000029304	0.74956	0.898398	0.466809	0.316327	0.220003	0.219396	1.14965	0.847531	0.905875	STEAP3	15	24736594	24787871	+	5460	protein_coding	STEAP3 metalloreductase [Source:VGNC Symbol;Acc:VGNC:96048]	-
ENSSSCG00000034039	1.88383	1.44905	1.37726	2.71646	2.01244	2.35674	1.92941	1.96683	1.96347	SLC11A2	AEMK02000258.1	341446	446461	+	15055	protein_coding	solute carrier family 11 member 2 [Source:VGNC Symbol;Acc:VGNC:92920]	-
ENSSSCG00000039745	45.155	58.1808	49.6945	28.0891	19.2714	19.6116	10.0654	12.8828	12.952	HMOX1	AEMK02000361.1	1951725	1963831	+	4616	protein_coding	heme oxygenase 1 [Source:VGNC Symbol;Acc:VGNC:98036]	-

## Sheet: ND_HS vs ND_TN
gene_id	NH1	NH2	NH3	NT1	NT2	NT3	ND_HS	ND_TN	log2FoldChange	pvalue	padj	gene_name	gene_chr	gene_start	gene_end	gene_strand	gene_length	gene_biotype	gene_description	tf_family	NH1_count	NH2_count	NH3_count	NT1_count	NT2_count	NT3_count	NH1_fpkm	NH2_fpkm	NH3_fpkm	NT1_fpkm	NT2_fpkm	NT3_fpkm
ENSSSCG00000039745	1975.52	1339.29	1380.93	3164.03	4119.96	3519.29	1565.25	3601.09	-1.20208	2.02E-07	0.000445079	HMOX1	AEMK02000361.1	1951725	1963831	+	4616	protein_coding	heme oxygenase 1 [Source:VGNC Symbol;Acc:VGNC:98036]	-	2102	1333	1587	2903	4161	3330	28.0891	19.2714	19.6116	45.155	58.1808	49.6945

## Sheet: CGA_HS vs ND_HS
gene_id	CH1	CH2	CH3	NH1	NH2	NH3	CGA_HS	ND_HS	log2FoldChange	pvalue	padj	gene_name	gene_chr	gene_start	gene_end	gene_strand	gene_length	gene_biotype	gene_description	tf_family	CH1_count	CH2_count	CH3_count	NH1_count	NH2_count	NH3_count	CH1_fpkm	CH2_fpkm	CH3_fpkm	NH1_fpkm	NH2_fpkm	NH3_fpkm
ENSSSCG00000007281	776.272787701309	635.435621043442	1134.24533763201	669.359876325349	328.586687895106	575.295035418849	848.651248792255	524.413866546435	0.694084208739085	0.0429707953505701	0.99978045321141	MAP1LC3A	17	37957507	37959505	+	1283	protein_coding	microtubule associated protein 1 light chain 3 alpha [Source:VGNC Symbol;Acc:VGNC:96408]	-	846	630	1171	660	299	613	36.956	30.1656977724699	53.1094829460845	31.7313139787677	15.5522530221463	27.2544098877631
ENSSSCG00000010320	3718.95225597329	3659.3022748343	3286.50250263486	5430.94263291249	8881.73114236873	4146.25361579196	3554.91901114748	6152.9757970244	-0.791379	0.00460144413791042	0.586723122872883	VDAC2	14	77766686	77782322	+	2934	protein_coding	voltage dependent anion channel 2 [Source:NCBI gene (formerly Entrezgene);Acc:397659]	-	4053	3628	3393	5355	8082	4418	77.4208537640808	75.9637946993984	67.2923329011295	112.582306756282	183.826245803163	85.8951350818321
ENSSSCG00000029304	102.768974258329	22.189815338025	82.3320697683357	28.3970856622875	19.7811384017121	19.7083127957517	69.0969531215633	22.6288456199171	1.61125125533898	0.0418800395851128	0.99978045321141	STEAP3	15	24736594	24787871	+	5460	protein_coding	STEAP3 metalloreductase [Source:VGNC Symbol;Acc:VGNC:96048]	-	112	22	85	28	18	21	1.14965317210455	0.247530956836367	0.905874673142652	0.316326929563007	0.220003020626415	0.219396460572218

## Sheet: CGA_HS vs ND_TN
gene_id	CH1	CH2	CH3	NT1	NT2	NT3	CGA_HS	ND_TN	log2FoldChange	pvalue	padj	gene_name	gene_chr	gene_start	gene_end	gene_strand	gene_length	gene_biotype	gene_description	tf_family	CH1_count	CH2_count	CH3_count	NT1_count	NT2_count	NT3_count	CH1_fpkm	CH2_fpkm	CH3_fpkm	NT1_fpkm	NT2_fpkm	NT3_fpkm
ENSSSCG00000003153	38390.2014259817	77520.2035531883	107241.897576471	131174.550468966	135426.22786546	161304.213125874	74384.1008518802	142634.997153433	-0.939264	0.00157094695519129	0.136989091503209	FTL	6	54227164	54232752	+	1494	protein_coding	ferritin light chain [Source:NCBI gene (formerly Entrezgene);Acc:397035]	-	44053	81204	118316	116382	133690	149955	1652.59469246834	3339.07602687764	4608.2360369982	5593.19146123148	5775.58917194032	6914.17054300974
ENSSSCG00000014540	51867.2510038267	77185.126568715	93850.7096154614	104165.77116557	128399.137262552	124727.725786878	74301.0290626677	119097.544738333	-0.680693	0.00438816288369018	0.220514759337923	-	2	9535148	9537977	+	866	protein_coding	ferritin heavy chain 1 [Source:NCBI gene (formerly Entrezgene);Acc:397030]	-	59518	80853	103542	92419	126753	115952	3851.87246304191	5735.58511830126	6957.29617877584	7662.45329312922	9446.87834702011	9223.37966045533
ENSSSCG00000034039	864.483231892808	460.13420659865	460.452381494025	445.205851723131	342.389595471055	323.780921949172	595.023273328494	370.458789714453	0.684199121311763	0.0313849766387839	0.52189392088989	SLC11A2	AEMK02000258.1	341446	446461	+	15055	protein_coding	solute carrier family 11 member 2 [Source:VGNC Symbol;Acc:VGNC:92920]	-	992	482	508	395	338	301	3.6929410430406	1.96682518560854	1.96347233743123	1.88382607132587	1.44905179143949	1.37725852602154
ENSSSCG00000039745	722.436087942679	924.086954330898	2369.33567957752	3271.98123430949	4215.03877738184	3582.02813983636	1338.61957395037	3689.68271717589	-1.46278	2.66600476754466e-05	0.0107589474172591	HMOX1	AEMK02000361.1	1951725	1963831	+	4616	protein_coding	heme oxygenase 1 [Source:VGNC Symbol;Acc:VGNC:98036]	-	829	968	2614	2903	4161	3330	10.065380390845	12.8827636634248	32.9519877662048	45.1549850632711	58.1808260888456	49.6944819073745
