# Supplementary material for: Multiomics analysis reveals that chlorogenic acid alleviates heat stress-induced oxidative damage in prepubertal boar testes via the BLVRA-GPX3 pathway: in vivo and in vitro evidence
Source: J Anim Sci Biotechnol. 2026 Jan 13;17:7. doi: 10.1186/s40104-025-01336-0 (PMC12798073; doi:10.1186/s40104-025-01336-0)
Supplement: Supplementary file 7 — Additional file 7: Table S11 Differentially expressed proteins and their corresponding differentially expressed transcripts. [file 40104_2025_1336_MOESM7_ESM.xlsx]

## Sheet: prot_tran_diff_ND_HS.vs.ND_TN
Gene_id	Tran_id	Prot_id	GO_fun	kegg	Protein(log2fc)	Protein(pval)	Tran(log2fc)	Tran(pval)
NDUFA4L2	ENSSSCG00000027621	ENSSSCP00000072393.1	-	Parkinson's disease(map05012)	-0.441058	0.0278755626815898	-1.86314	0.00018253219601998
STARD10	ENSSSCG00000014818	ENSSSCP00000039211.2	binding	-	0.420061	0.00430070959169675	-0.770195	0.0128413860053387
ND3	ENSSSCG00000018084	ENSSSCP00000019142.2	NADH dehydrogenase (ubiquinone) activity	Parkinson's disease(map05012)	-0.390395	0.00616566830257256	-0.555677	0.0209433485992054
RDH16	ENSSSCG00000000419	ENSSSCP00000037629.1	-	-	-0.47889	0.0220408006024891	-0.855216	0.00162769138389895
RAB27B	ENSSSCG00000035243	ENSSSCP00000034764.2	GTP binding	Pancreatic secretion(map04972)	0.277411	0.0305127353991156	0.80396216025197	0.0301927823021476
CLDN5	ENSSSCG00000041667	ENSSSCP00000060422.1	membrane part	Hepatitis C(map05160)	0.40573	0.031711667048403	-1.49103	2.69201858221803e-05
EZR	ENSSSCG00000004058	ENSSSCP00000004385.4	intracellular	Tight junction(map04530)	-0.365588	0.00954252153380567	-0.731536	0.000894149603482301
BLVRA	ENSSSCG00000016756	ENSSSCP00000057619.2	metal ion binding	Porphyrin and chlorophyll metabolism(map00860)	0.705765	0.0103431530308488	0.574493122092168	0.0141074583684389
ATP5MC3	ENSSSCG00000015973	ENSSSCP00000047383.1	hydrogen ion transmembrane transporter activity	Parkinson's disease(map05012)	-0.463709	0.0156643285861519	-0.608785	0.0294775454133326

## Sheet: prot_tran_diff_CGA_HS.vs.ND_HS
Gene_id	Tran_id	Prot_id	GO_fun	kegg	Protein(log2fc)	Protein(pval)	Tran(log2fc)	Tran(pval)
CERS4	ENSSSCG00000013595	ENSSSCP00000014448.2	DNA binding	Sphingolipid signaling pathway(map04071)	0.289687	0.0439566002299225	1.11490332180937	0.00258637097842783
BLVRA	ENSSSCG00000016756	ENSSSCP00000057619.2	heme catabolic process	Porphyrin and chlorophyll metabolism(map00860)	-0.587864	0.00393195185505771	-1.08644	2.03998339878238e-05
CYP17A1	ENSSSCG00000010591	ENSSSCP00000011283.2	oxidation-reduction process	Metabolic pathways(map01100)	-0.343392	0.0340367577792818	-0.579015	0.0086963836578459
TSTD1	ENSSSCG00000006370	ENSSSCP00000006790.3	-	-	-0.341853	0.0352765037833334	-1.29261	0.000276027987150553
